# Supplementary material for: Dynamic Changes in the Gut Microbiota During Peripartum in Jennies
Source: Animals (Basel). 2025 May 6;15(9):1337. doi: 10.3390/ani15091337 (PMC12071091; doi:10.3390/ani15091337)
Supplement: Supplementary file 1 [file animals-15-01337-s001.zip]

Archive with 3 entries (3 files):
- animals-349475 supplementary Table S3 conversion.pdf
- Table S1.xlsx
- Table S2.xlsx
