# Supplementary material for: Dynamic Changes in the Gut Microbiota During Peripartum in Jennies
Source: Animals (Basel). 2025 May 6;15(9):1337. doi: 10.3390/ani15091337 (PMC12071091; doi:10.3390/ani15091337)
Supplement: Supplementary file 1 [file animals-15-01337-s001.zip › Table S1.xlsx]

## Sheet: assemble_stat
Table S1 Data preprocessing statistics and quality control information.
#Sample_name	Total_reads	Combined_reads	Uncombined_reads	Percent_combined(%)	Combined_base(bp)	Min_len(bp)	Max_len(bp)	Avg_len(bp)
#Total	4507425	4480736	26689	99.41	1871634474	286	430	418
G21.1	73700	73363	337	99.54	30603129	64	430	417
G21.2	75076	74708	368	99.51	31149265	248	430	417
G21.3	72958	72878	80	99.89	30451319	177	430	418
G21.4	79267	78483	784	99.01	32778406	64	430	418
G21.5	82615	82185	430	99.48	34441616	49	430	419
G21.6	88029	87552	477	99.46	36901996	64	430	421
G21.7	76554	76183	371	99.52	31843271	64	430	418
G21.8	77310	76814	496	99.36	32360787	222	430	421
G3.1	75569	75438	131	99.83	31402740	202	430	416
G3.2	75565	75290	275	99.64	31351992	49	430	416
G3.3	75651	75598	53	99.93	31540469	49	430	417
G3.4	88000	87510	490	99.44	36653651	64	430	419
G3.5	85852	85123	729	99.15	35644119	266	430	419
G3.6	84188	83482	706	99.16	34844705	221	430	417
G3.7	86097	85275	822	99.05	35542273	183	430	417
G3.8	76375	75304	1071	98.6	31588446	202	430	419
G7.1	83392	82524	868	98.96	34135924	64	430	414
G7.2	83990	83364	626	99.25	34730274	158	430	417
G7.3	81130	80370	760	99.06	33445452	64	430	416
G7.4	83291	82579	712	99.15	34484047	64	430	418
G7.5	87533	86861	672	99.23	36224212	101	430	417
G7.6	87504	86867	637	99.27	36426807	94	430	419
G7.7	81543	80718	825	98.99	33782956	239	430	419
G7.8	84150	83519	631	99.25	35044295	44	430	420
L1.1	79593	78843	750	99.06	32960027	261	430	418
L1.2	75070	74983	87	99.88	31217309	64	430	416
L1.3	79709	79444	265	99.67	33107804	49	430	417
L1.4	83693	82869	824	99.02	34613957	64	430	418
L1.5	80690	79937	753	99.07	33388619	254	430	418
L1.6	78986	78544	442	99.44	32858275	202	430	418
L1.7	89676	89463	213	99.76	37436852	49	430	418
L1.8	76558	76006	552	99.28	31867486	49	430	419
L14.1	79080	78225	855	98.92	32524021	227	430	416
L14.2	79322	78508	814	98.97	32589577	49	430	415
L14.3	74893	74607	286	99.62	31070407	248	430	416
L14.4	78289	77653	636	99.19	32349098	64	430	417
L14.5	86257	86103	154	99.82	35809823	64	430	416
L14.6	80198	80069	129	99.84	33504780	64	430	418
L14.7	86773	86396	377	99.57	36087122	49	430	418
L14.8	79597	79276	321	99.6	33189270	44	430	419
L3.1	83011	82435	576	99.31	34370252	197	430	417
L3.2	64659	64418	241	99.63	26917170	248	430	418
L3.3	71204	71094	110	99.85	29666535	49	430	417
L3.4	77042	76674	368	99.52	32008943	202	430	417
L3.5	82652	82538	114	99.86	34343389	186	430	416
L3.6	85870	85702	168	99.8	35841154	49	430	418
L3.7	79371	78790	581	99.27	32879257	64	430	417
L3.8	88936	88762	174	99.8	37182926	64	430	419
L7.1	77971	77771	200	99.74	32491906	49	430	418
L7.2	82374	81404	970	98.82	34048226	49	430	418
L7.3	78774	78366	408	99.48	32604824	162	430	416
L7.4	75495	74936	559	99.26	31318362	286	430	418
L7.5	78527	78032	495	99.37	32593182	64	430	418
L7.6	81253	80522	731	99.1	33849560	248	430	420
L7.7	85710	85645	65	99.92	35857844	60	430	419
L7.8	80853	80733	120	99.85	33714366	232	430	418

## Sheet: QCstat
Table S1 Data preprocessing statistics and quality control information.
Sample Name	Raw PE(#)	Combined(#)	Qualified(#)	Nochime(#)	Base Pairs(nt)	AvgLen(nt)	Q20	Q30	GC%	Effective%
G21.1	73700	73363	72886	56494	23580928	417	98.83	95.86	52.45	76.65
G21.2	75076	74708	74203	58192	24271012	417	98.79	95.78	52.97	77.51
G21.3	72958	72878	72530	57642	24099886	418	98.69	95.5	52.91	79.01
G21.4	79267	78483	77736	61113	25542336	418	98.74	95.55	52.75	77.1
G21.5	82615	82185	81473	63257	26530169	419	98.78	95.72	52.66	76.57
G21.6	88029	87552	86697	68839	29069101	422	98.57	95.07	52.41	78.2
G21.7	76554	76183	75639	60210	25181840	418	98.77	95.69	52.93	78.65
G21.8	77310	76814	76134	60426	25493724	422	98.52	95.04	52.86	78.16
G3.1	75569	75438	75033	59991	24990502	417	98.79	95.78	52.75	79.39
G3.2	75565	75290	74942	58693	24452943	417	98.86	95.9	53.15	77.67
G3.3	75651	75598	75205	58376	24377944	418	98.71	95.53	52.61	77.16
G3.4	88000	87510	86807	67772	28407968	419	98.8	95.76	52.7	77.01
G3.5	85852	85123	84143	64350	26972636	419	98.8	95.73	52.58	74.95
G3.6	84188	83482	82571	62692	26186373	418	98.77	95.72	52.96	74.47
G3.7	86097	85275	84349	64124	26734840	417	98.74	95.63	52.68	74.48
G3.8	76375	75304	74466	58116	24387887	420	98.71	95.55	53.36	76.09
G7.1	83392	82524	81504	63071	26071648	413	98.86	95.95	52.8	75.63
G7.2	83990	83364	82655	64306	26805741	417	98.76	95.68	53.11	76.56
G7.3	81130	80370	79412	59906	24941108	416	98.68	95.49	52.9	73.84
G7.4	83291	82579	81550	62062	25931187	418	98.75	95.64	52.81	74.51
G7.5	87533	86861	86019	65432	27285363	417	98.82	95.83	52.63	74.75
G7.6	87504	86867	85889	68217	28638983	420	98.77	95.65	52.72	77.96
G7.7	81543	80718	79783	61680	25846590	419	98.67	95.43	52.73	75.64
G7.8	84150	83519	82717	65096	27327538	420	98.61	95.28	53.04	77.36
L1.1	79593	78843	77980	58466	24462184	418	98.75	95.67	52.99	73.46
L1.2	75070	74983	74638	58331	24286394	416	98.66	95.45	53.07	77.7
L1.3	79709	79444	78881	62018	25855793	417	98.82	95.8	52.51	77.81
L1.4	83693	82869	81909	63639	26592570	418	98.82	95.84	52.74	76.04
L1.5	80690	79937	79141	62102	25950588	418	98.69	95.48	52.89	76.96
L1.6	78986	78544	77780	59448	24884327	419	98.68	95.44	52.84	75.26
L1.7	89676	89463	88876	68369	28640157	419	98.75	95.61	53.03	76.24
L1.8	76558	76006	75365	57330	24047604	419	98.73	95.56	53.28	74.88
L14.1	79080	78225	77339	59326	24665650	416	98.83	95.84	52.7	75.02
L14.2	79322	78508	77426	58451	24269353	415	98.78	95.79	53.03	73.69
L14.3	74893	74607	74092	58809	24515662	417	98.71	95.58	53.64	78.52
L14.4	78289	77653	76799	59650	24855427	417	98.69	95.51	52.98	76.19
L14.5	86257	86103	85655	65969	27450901	416	98.82	95.86	53.01	76.48
L14.6	80198	80069	79584	62826	26320237	419	98.7	95.44	52.85	78.34
L14.7	86773	86396	85839	65893	27532437	418	98.78	95.72	53.28	75.94
L14.8	79597	79276	78747	60323	25272467	419	98.68	95.45	52.9	75.79
L3.1	83011	82435	81717	64536	26931061	417	98.68	95.47	52.73	77.74
L3.2	64659	64418	63894	49645	20751530	418	98.69	95.42	52.88	76.78
L3.3	71204	71094	70739	55182	23040436	418	98.73	95.64	53.42	77.5
L3.4	77042	76674	76055	59634	24906716	418	98.73	95.65	52.78	77.4
L3.5	82652	82538	82107	64367	26802826	416	98.65	95.37	52.63	77.88
L3.6	85870	85702	85156	65331	27350239	419	98.65	95.39	52.63	76.08
L3.7	79371	78790	78120	59789	24959107	417	98.66	95.38	52.89	75.33
L3.8	88936	88762	88267	69783	29249744	419	98.72	95.49	52.76	78.46
L7.1	77971	77771	77339	61133	25554381	418	98.81	95.82	52.85	78.4
L7.2	82374	81404	80269	60581	25370357	419	98.68	95.43	52.77	73.54
L7.3	78774	78366	77706	61559	25618604	416	98.79	95.78	52.86	78.15
L7.4	75495	74936	74142	57573	24070539	418	98.71	95.57	53.07	76.26
L7.5	78527	78032	77501	59585	24901670	418	98.8	95.76	53.39	75.88
L7.6	81253	80522	79526	62322	26240996	421	98.73	95.53	52.52	76.7
L7.7	85710	85645	85279	67197	28145374	419	98.67	95.41	52.8	78.4
L7.8	80853	80733	80339	63365	26473293	418	98.77	95.69	53.13	78.37
