# Supplementary material for: Dynamic Changes in the Gut Microbiota During Peripartum in Jennies
Source: Animals (Basel). 2025 May 6;15(9):1337. doi: 10.3390/ani15091337 (PMC12071091; doi:10.3390/ani15091337)
Supplement: Supplementary file 1 [file animals-15-01337-s001.zip › Table S2.xlsx]

## Sheet: otu_table.relative
Table S2 OTUs clustering statistics and representative sequences.
#OTU_num	G21.1	G7.1	G3.1	L1.1	L3.1	L7.1	L14.1	G21.2	G7.2	G3.2	L1.2	L3.2	L7.2	L14.2	G21.3	G7.3	G3.3	L1.3	L3.3	L7.3	L14.3	G21.4	G7.4	G3.4	L1.4	L3.4	L7.4	L14.4	G21.5	G7.5	G3.5	L1.5	L3.5	L7.5	L14.5	G21.6	G7.6	G3.6	L1.6	L3.6	L7.6	L14.6	G21.7	G7.7	G3.7	L1.7	L3.7	L7.7	L14.7
OTU_1	0.0143635	0.0795857	0.0891466	0.0205825	0.102669	0.0142528	0.00918467	0.0200513	0.0190554	0.0281958	0.0174619	0.0638279	0.174132	0.0165767	0.0289483	0.0947459	0.0317369	0.0153816	0.0244113	0.0138323	0.00945025	0.0781914	0.090895	0.0642484	0.0235039	0.0273327	0.01277	0.0154479	0.0356321	0.0147397	0.00887482	0.0203391	0.0346804	0.0284171	0.0262925	0.367674	0.197437	0.0372698	0.0211801	0.107206	0.273172	0.133565	0.0559933	0.174132	0.0319582	0.137859	0.0480922	0.0505046	0.0102027
OTU_2	0.00832153	0.00265581	0.00387305	0.00398371	0.00750266	0.00964943	0.0055772	0.00794529	0.00697149	0.00894122	0.00447061	0.0111323	0.00617475	0.00451487	0.00619688	0.0150496	0.0160676	0.00314271	0.00666165	0.0117962	0.00495751	0.0153373	0.00736987	0.00741413	0.007392	0.00995928	0.0124602	0.0121946	0.00978222	0.013611	0.0119511	0.0212686	0.0133233	0.0078789	0.00422716	0.0114642	0.0152488	0.00524522	0.00644033	0.00675018	0.0135446	0.0113978	0.00553293	0.0179488	0.0353886	0.0160676	0.00759118	0.014275	0.0109773
OTU_3	0.00276647	0.00163775	0.00334189	0.00590917	0.0064182	0.00338615	0.00208038	0.00478045	0.00354108	0.00265581	0.0046034	0.0032755	0.00380666	0.00241236	0.00447061	0.00263368	0.00177054	0.00214678	0.00360747	0.00422716	0.00117298	0.00185907	0.00201399	0.00252302	0.0023017	0.00161562	0.00241236	0.00150496	0.00172627	0.00112872	0.00179267	0.00267794	0.00323123	0.00216891	0.00152709	0.0013943	0.00194759	0.00323123	0.00427142	0.00621902	0.00239023	0.00128364	0.00661739	0.00225744	0.00562146	0.00582064	0.00741413	0.00573212	0.00232383
OTU_4	0.00358534	0.00548867	0.00396158	0.00393945	0.00442635	0.0078125	0.00570999	0.00447061	0.00553293	0.00482472	0.00356321	0.00400584	0.00232383	0.00891909	0.00331976	0.00440421	0.00298778	0.00276647	0.00469193	0.00252302	0.00305418	0.00619688	0.00559933	0.0064182	0.00407224	0.00422716	0.00568785	0.0120397	0.00617475	0.00473619	0.00382879	0.0032755	0.00938385	0.00420503	0.00531161	0.00517882	0.00535588	0.00475832	0.00725921	0.0109552	0.0133012	0.00491324	0.00659525	0.00420503	0.0121282	0.010579	0.0401027	0.0233932	0.0223309
OTU_5	0.0109552	0.00637394	0.0150053	0.00391732	0.0351452	0.00274433	0.00582064	0.00382879	0.00431569	0.00393945	0.00449274	0.0140758	0.00331976	0.00601983	0.00296565	0.0078789	0.00212465	0.00455914	0.00513456	0.00250089	0.00555506	0.00312057	0.00517882	0.00728134	0.00387305	0.0108003	0.00391732	0.0100035	0.00201399	0.00489111	0.00292139	0.00276647	0.0087863	0.00385092	0.0109552	0.0082994	0.0050239	0.00728134	0.00402797	0.0226186	0.00303205	0.0351894	0.00584278	0.00900761	0.00544441	0.00798955	0.0148725	0.00794529	0.0170193
OTU_6	0.00239023	0.00232383	0.00210251	0.00227957	0.00227957	0.00318697	0.00464766	0.00500177	0.00261154	0.00263368	0.00336402	0.00323123	0.00393945	0.00360747	0.00478045	0.00650673	0.00307631	0.011265	0.00497964	0.00241236	0.00179267	0.00548867	0.00522309	0.00759118	0.0135225	0.0112429	0.00783463	0.00608623	0.00371813	0.00376239	0.00336402	0.00466979	0.00493538	0.00471406	0.00323123	0.00513456	0.00767971	0.0117519	0.00719281	0.0127479	0.00697149	0.00325336	0.010247	0.00435995	0.00697149	0.00657312	0.0113536	0.00336402	0.0230391
OTU_7	0.025363	0.00294352	0.00736987	0.00455914	0.00785676	0.00515669	0.0152488	0.00798955	0.0096937	0.0122388	0.0124602	0.0234154	0.0171742	0.00535588	0.00967157	0.00435995	0.00300992	0.00250089	0.00772397	0.00976009	0.0103355	0.00728134	0.00958304	0.030741	0.00697149	0.00650673	0.0313385	0.0310951	0.0105126	0.00234596	0.004537	0.00772397	0.00298778	0.00466979	0.00416076	0.0127036	0.019985	0.0212907	0.0069051	0.01713	0.00579851	0.00170414	0.0146512	0.00243449	0.00212465	0.0022353	0.000885269	0.00400584	0.0218661
OTU_8	0.0148283	0.00661739	0.0147619	0.0107782	0.0138987	0.0140094	0.0298336	0.0175726	0.0192546	0.0198964	0.0256285	0.0210251	0.0186128	0.0340829	0.00887482	0.00947238	0.0091404	0.00480258	0.0165545	0.0127479	0.0189005	0.0134561	0.00995928	0.0121946	0.00721494	0.0123274	0.00841006	0.0143856	0.00659525	0.00331976	0.00807808	0.0122831	0.00887482	0.0181259	0.00856498	0.00652886	0.00555506	0.0129913	0.00462553	0.01142	0.00776824	0.00812234	0.00947238	0.00670591	0.0100478	0.0101806	0.00743626	0.00827727	0.0181259
OTU_9	0.00540014	0.00402797	0.00876416	0.0284614	0.00413863	0.010756	0.0125708	0.00300992	0.00701576	0.00409437	0.00480258	0.00340829	0.00706002	0.0193874	0.00400584	0.00283286	0.00174841	0.00137217	0.0036296	0.00261154	0.107627	0.00343042	0.0036296	0.00323123	0.00371813	0.00261154	0.00540014	0.00964943	0.00123938	0.000885269	0.00274433	0.0022353	0.00442635	0.0165324	0.0143414	0.00199186	0.00263368	0.00391732	0.0055772	0.00261154	0.00170414	0.00137217	0.0189226	0.00431569	0.00546654	0.0041165	0.00227957	0.00216891	0.0150053
OTU_10	0.000376239	0.000907401	0.00146069	0.00126151	0.00135004	0.00013279	0.000221317	0.0013943	0.00157135	0.0027886	0.00163775	0.00137217	0.00205825	0.00210251	0.00130577	0.00150496	0.000221317	0.00013279	0.000287712	0.000199186	0.000752479	0.00378453	0.00214678	0.0018148	0.00451487	0.012593	0.00584278	0.0122831	0.00064182	0.000730347	0.000708215	0.00101806	0.00104019	0.00289926	0.00285499	0.0100921	0.0158684	0.0225744	0.0137881	0.0154701	0.00258941	0.00216891	0.00325336	0.00407224	0.00889695	0.0279302	0.0139209	0.00393945	0.0163332
OTU_11	0.00429356	0.00504603	0.00358534	0.00559933	0.00471406	0.00365174	0.00440421	0.00765758	0.00644033	0.00708215	0.00883056	0.00761331	0.00429356	0.00779037	0.00854285	0.0270007	0.00400584	0.0626328	0.105657	0.00579851	0.0041829	0.00706002	0.00435995	0.00429356	0.00400584	0.00250089	0.00296565	0.00270007	0.00201399	0.00504603	0.00475832	0.0100257	0.00486898	0.00785676	0.0046034	0.00112872	0.00130577	0.00405011	0.00241236	0.00221317	0.00192546	0.00340829	0.00708215	0.00314271	0.0041165	0.00343042	0.00243449	0.00161562	0.0059977
OTU_12	0.00185907	0.00287712	0.00351894	0.0032091	0.00232383	0.00367387	0.00141643	0.00354108	0.00234596	0.00374026	0.00225744	0.00247875	0.00367387	0.00387305	0.00298778	0.00522309	0.00252302	0.00234596	0.00289926	0.00347468	0.00161562	0.00608623	0.00601983	0.00396158	0.00650673	0.00942812	0.0106896	0.0055108	0.00522309	0.00433782	0.00416076	0.00743626	0.00438208	0.00725921	0.00287712	0.00358534	0.00657312	0.00655099	0.00916254	0.00517882	0.00555506	0.00389518	0.00513456	0.00484685	0.00294352	0.004537	0.00380666	0.00805595	0.00407224
OTU_13	0.00214678	0.00349681	0.00365174	0.00146069	0.000951664	0.000995928	0.0018812	0.0173734	0.00287712	0.00256728	0.00646246	0.00227957	0.00190333	0.00225744	0.00165988	0.00108445	0.00106232	0.00192546	0.00586491	0.00380666	0.00112872	0.00478045	0.00522309	0.00630754	0.0115306	0.00263368	0.00307631	0.00143856	0.00117298	0.00104019	0.00270007	0.00227957	0.00177054	0.0013943	0.00219104	0.00287712	0.00562146	0.0123274	0.00723708	0.00464766	0.00522309	0.00179267	0.0192325	0.00270007	0.00121725	0.00212465	0.0013943	0.00473619	0.00420503
OTU_14	0.0177939	0.00077461	0.00250089	0.00438208	0.00515669	0.0073256	0.00455914	0.00741413	0.00723708	0.00588704	0.0165767	0.0151602	0.0156029	0.00261154	0.00258941	0.00190333	0.00243449	0.00267794	0.00287712	0.00265581	0.00451487	0.00376239	0.00196972	0.00245662	0.00165988	0.000907401	0.000995928	0.00250089	0.00123938	0.000597557	0.000907401	0.00168201	0.0013279	0.00449274	0.00190333	0.00168201	0.00115085	0.00146069	0.00119511	0.0118405	0.00163775	0.00265581	0.00234596	0.000619688	0.00121725	0.00168201	0.00347468	0.00329763	0.00686084
OTU_15	0.00281073	0.00177054	0.00785676	0.00256728	0.00183693	0.00216891	0.0018812	0.0064846	0.00794529	0.00783463	0.00296565	0.00537801	0.00331976	0.00183693	0.00528948	0.00393945	0.00493538	0.00400584	0.00542227	0.0078125	0.00400584	0.00504603	0.00289926	0.0055108	0.00681657	0.00225744	0.00241236	0.00194759	0.00345255	0.00486898	0.00196972	0.00440421	0.00159348	0.0059977	0.00708215	0.00391732	0.0113978	0.00387305	0.00356321	0.00312057	0.00442635	0.00334189	0.00424929	0.00263368	0.00405011	0.00902975	0.00130577	0.0136331	0.000486898
OTU_16	0.0121061	0.000752479	0.00221317	0.0414085	0.00130577	0.0177939	0.00579851	0.00675018	0.00619688	0.00378453	0.00832153	0.0136995	0.0102691	0.00838792	0.00982649	0.00163775	0.00287712	0.0018812	0.00535588	0.00717068	0.00123938	0.0036296	0.00177054	0.00407224	0.00548867	0.00650673	0.00190333	0.000708215	0.00119511	0.00050903	0.00219104	0.00493538	0.00349681	0.00137217	0.00077461	0.00064182	0.000686084	0.00254515	0.00146069	0.00475832	0.00137217	0.000376239	0.00630754	0.00115085	0.00303205	0.00276647	0.00814448	0.00128364	0.000995928
OTU_17	0	0.000309844	0.00106232	0.00137217	0.000708215	0.000531161	0.00137217	0.000486898	0.000309844	0.000464766	0.00150496	0.000752479	0.0013943	0.0027886	0.01277	0.00314271	0.00338615	0.00221317	0.0140979	0.00606409	0.00400584	0.00400584	0.000619688	0.000929533	0.00214678	0.0136331	0.00214678	0.00270007	0.000619688	0.00106232	0.00214678	0.000907401	0.000686084	0.000863137	0.000730347	0.00104019	0.00121725	0.00161562	0.00163775	0.00650673	0.00157135	0.00305418	0.00358534	0.00157135	0.00172627	0.00130577	0.00365174	0.00584278	0.00236809
OTU_18	0.00190333	0.000110659	0.00108445	0.000464766	0.000663952	0.0023017	0.00435995	0.000531161	0.000597557	0.000354108	0.00154922	0.000796742	0.000752479	0.000708215	0.00860924	0.00112872	0.018148	0.00119511	0.0041829	0.00274433	0.00177054	0.0013943	0.00402797	0.00336402	0.00307631	0.00325336	0.00300992	0.00340829	0.0609729	0.00964943	0.0762438	0.011597	0.00438208	0.0068387	0.0100257	0.00205825	0.000951664	0.000708215	0.000708215	0.000929533	0.00261154	0.00770184	0.00221317	0.00163775	0.00168201	0.00110659	0.000199186	0.00447061	0.00245662
OTU_19	0.00177054	0.00385092	0.00356321	0.00130577	0.00123938	0.00159348	0.00150496	0.00668378	0.00779037	0.00577638	0.00480258	0.00305418	0.0018812	0.00331976	0.00497964	0.00340829	0.00294352	0.00287712	0.00325336	0.00442635	0.00168201	0.00504603	0.00402797	0.00925106	0.00358534	0.00482472	0.00261154	0.00345255	0.00276647	0.00243449	0.00208038	0.0055772	0.00522309	0.00455914	0.0013943	0.0027222	0.00190333	0.00219104	0.00190333	0.0013279	0.00143856	0.00440421	0.00391732	0.00203612	0.00221317	0.00201399	0.0032091	0.0041829	0.0120175
OTU_20	0.00475832	0.00258941	0.00331976	0.00152709	0.00123938	0.00121725	0.000929533	0.00407224	0.00263368	0.00296565	0.00420503	0.00287712	0.00298778	0.00254515	0.00566572	0.0050239	0.00267794	0.00236809	0.00256728	0.00185907	0.00108445	0.00515669	0.0103134	0.00464766	0.00615262	0.00531161	0.00407224	0.0055108	0.00250089	0.00177054	0.00216891	0.00354108	0.00475832	0.00374026	0.00267794	0.00289926	0.00790103	0.0091404	0.00818874	0.00504603	0.00588704	0.00318697	0.00916254	0.00258941	0.00219104	0.00402797	0.0156029	0.00880843	0.00834366
OTU_21	0.00258941	0.00424929	0.00325336	0.00389518	0.00303205	0.0110216	0.00334189	0.0112872	0.0213571	0.00659525	0.00807808	0.0059977	0.00792316	0.00374026	0.00354108	0.00252302	0.00540014	0.00790103	0.0032755	0.0113093	0.00267794	0.00405011	0.00462553	0.00305418	0.00805595	0.00349681	0.0055772	0.00289926	0.00615262	0.00334189	0.00407224	0.0150053	0.00524522	0.0155807	0.00316484	0.00265581	0.00909614	0.00316484	0.00458127	0.0050239	0.00714855	0.0018812	0.00356321	0.0078789	0.003696	0.00537801	0.00601983	0.0167758	0.00212465
OTU_22	0.00458127	0.00356321	0.00931746	0.0100257	0.00444848	0.0223973	0.00858711	0.00805595	0.00610836	0.00723708	0.0103576	0.00451487	0.00630754	0.00628541	0.00475832	0.00522309	0.00528948	0.00263368	0.00413863	0.00292139	0.00258941	0.00756905	0.00960517	0.00741413	0.0087863	0.00785676	0.0137881	0.00374026	0.00351894	0.00274433	0.00303205	0.00396158	0.00429356	0.00424929	0.00497964	0.00261154	0.00307631	0.00504603	0.00595343	0.0059313	0.00562146	0.00613049	0.00898548	0.00449274	0.00336402	0.00772397	0.0059977	0.00852072	0.00894122
OTU_23	0.00121725	0.00265581	0.00270007	0.00236809	0.000973796	0.000973796	0.000663952	0.00210251	0.00234596	0.00283286	0.00371813	0.00258941	0.00398371	0.00435995	0.00199186	0.000907401	0.000929533	0.000863137	0.00141643	0.00159348	0.00137217	0.00309844	0.00493538	0.00528948	0.0103576	0.0055772	0.00601983	0.00216891	0.00185907	0.00345255	0.00225744	0.00860924	0.0137217	0.00559933	0.00168201	0.00157135	0.00435995	0.00515669	0.0105126	0.00431569	0.0032091	0.00157135	0.004537	0.00289926	0.00258941	0.00289926	0.00847645	0.00670591	0.00500177
OTU_24	0.00429356	0.00141643	0.00323123	0.00219104	0.00402797	0.00307631	0.0032091	0.00531161	0.00610836	0.00686084	0.00413863	0.00540014	0.00345255	0.00287712	0.00309844	0.00393945	0.00639607	0.00232383	0.00714855	0.0073256	0.0023017	0.00513456	0.00325336	0.00723708	0.00433782	0.00380666	0.00300992	0.00234596	0.00606409	0.00703789	0.00922893	0.0055108	0.00759118	0.00524522	0.00112872	0.00345255	0.00170414	0.00221317	0.00179267	0.00347468	0.00201399	0.00157135	0.00243449	0.00427142	0.00334189	0.00232383	0.000907401	0.00106232	0.000575425
OTU_25	0.00854285	0.00234596	0.0050903	0.00672805	0.00597557	0.00759118	0.00785676	0.00210251	0.00294352	0.00307631	0.0206932	0.0254736	0.0150717	0.0183693	0.00447061	0.00270007	0.00343042	0.00276647	0.00374026	0.00338615	0.013943	0.00287712	0.00205825	0.00210251	0.00123938	0.00159348	0.000686084	0.000486898	0.000420503	0	0.00152709	0.000110659	0.00126151	0.00013279	0.00214678	0.00177054	0.00137217	0.00163775	0.000885269	0.00064182	0.000619688	0.000243449	0.00675018	0.00159348	0.00126151	0.000575425	4.42635e-05	4.42635e-05	0.0013943
OTU_26	0.00135004	0.00161562	0.00380666	0.0155586	0.000553293	0.00345255	0.00331976	0.000973796	0.00365174	0.000796742	0.00168201	0.00250089	0.0155143	0.0022353	0.00314271	0.00112872	0.00183693	0.000885269	0.00305418	0.00108445	0.0521202	0.00126151	0.000154922	0.000309844	0.000841006	0.000420503	0.00135004	0.000154922	0.000398371	8.85269e-05	0.000796742	8.85269e-05	0.0018148	6.63952e-05	0.00104019	0.000287712	0.00137217	0.000752479	0.00165988	0.000376239	0.000708215	0.000376239	0.0143192	0.000752479	0.00265581	0.000287712	0.000398371	0.000309844	0.0299442
OTU_27	0.00531161	0.00843219	0.00489111	0.0128364	0.01412	0.00736987	0.00922893	0.00725921	0.00573212	0.0073256	0.00265581	0.00285499	0.0022353	0.00365174	0.00325336	0.00688297	0.00250089	0.00354108	0.00270007	0.00374026	0.00150496	0.00500177	0.00533375	0.00371813	0.00331976	0.00354108	0.00692723	0.00677231	0.00447061	0.00389518	0.00274433	0.00360747	0.00389518	0.004537	0.00389518	0.00497964	0.00422716	0.00610836	0.00537801	0.00367387	0.0050239	0.0187677	0.00661739	0.00214678	0.00349681	0.00360747	0.00263368	0.0027222	0.00351894
OTU_28	0.000265581	0.000464766	0.00150496	0.00110659	0.000796742	0.000885269	0.000531161	0.000796742	0.000531161	0.00141643	0.000841006	0.00119511	0.0018148	0.00360747	0.00128364	0.00150496	0.00157135	0.00323123	0.00172627	0.00170414	0.00115085	0.00285499	0.00292139	0.0032755	0.00522309	0.00442635	0.00540014	0.0116192	0.00312057	0.0252302	0.0041165	0.00858711	0.004537	0.0127479	0.00179267	0.00104019	0.00172627	0.00247875	0.00701576	0.0027222	0.00289926	0.00438208	0.00165988	0.00216891	0.00531161	0.00907401	0.00444848	0.00163775	0.00141643
OTU_29	0.00646246	0.00400584	0.00701576	0.00750266	0.00725921	0.00624115	0.0172185	0.00721494	0.0124159	0.0103355	0.00803382	0.00816661	0.00544441	0.00971583	0.00675018	0.0064846	0.0078125	0.00287712	0.00672805	0.00590917	0.00475832	0.00681657	0.00462553	0.00484685	0.00471406	0.00504603	0.00526735	0.00619688	0.00670591	0.00506817	0.00668378	0.00763545	0.00688297	0.00666165	0.00323123	0.00312057	0.00354108	0.00748052	0.00407224	0.00424929	0.00345255	0.00281073	0.00491324	0.00520096	0.00531161	0.00420503	0.00221317	0.00261154	0.00329763
OTU_30	0.00736987	0.00123938	0.00356321	0.00993715	0.0281294	0.0198743	0.0178603	0.00250089	0.00241236	0.00170414	0.00210251	0.00708215	0.00174841	0.00349681	0.0100257	0.00296565	0.00232383	0.00236809	0.00810021	0.00234596	0.00336402	0.00644033	0.00568785	0.0232383	0.00444848	0.00995928	0.00438208	0.00478045	0.00300992	0.000995928	0.00263368	0.00382879	0.022508	0.00245662	0.000929533	0.00210251	0.00115085	0.00296565	0.00108445	0.00856498	0.00427142	0.0018148	0.00298778	0.00128364	0.00409437	0.00276647	0.00447061	0.00241236	0.00489111
OTU_31	0.00858711	0.0103355	0.0129028	4.42635e-05	2.21317e-05	6.63952e-05	0	2.21317e-05	6.63952e-05	4.42635e-05	0.0107339	0	0.0106011	0.0133676	4.42635e-05	8.85269e-05	0	0	2.21317e-05	2.21317e-05	4.42635e-05	0	0.0101142	6.63952e-05	0.0133233	0.015293	6.63952e-05	6.63952e-05	0	4.42635e-05	2.21317e-05	6.63952e-05	0	2.21317e-05	0.00949451	2.21317e-05	0.010424	0.0129913	8.85269e-05	0.000354108	0	2.21317e-05	2.21317e-05	2.21317e-05	4.42635e-05	4.42635e-05	0.000442635	0.000177054	0.000177054
OTU_32	0.000708215	0.00050903	0.000464766	0.000863137	0.00108445	0.000663952	0.000663952	0.00354108	0.00325336	0.00194759	0.00413863	0.00566572	0.00190333	0.000841006	0.00528948	0.00431569	0.00123938	0.00121725	0.00146069	0.00245662	0.00150496	0.0018812	0.00172627	0.00159348	0.00261154	0.0018812	0.00343042	0.00227957	0.00157135	0.00227957	0.00128364	0.00402797	0.004537	0.00214678	0.00112872	0.00148283	0.00154922	0.00119511	0.00168201	0.00750266	0.0027222	0.000995928	0.00349681	0.00212465	0.00349681	0.00438208	0.0121725	0.0102913	0.00285499
OTU_33	0.00433782	0.00064182	0.00435995	0.00221317	0.00117298	0.00172627	0.00312057	0.00177054	0.00126151	0.00203612	0.00564359	0.00101806	0.000752479	0.00818874	0.00108445	0.000818874	0.00101806	0.000442635	0.00141643	0.000929533	0.00396158	0.00077461	0.00343042	0.000154922	4.42635e-05	0.00117298	0.000154922	0.000154922	0.000265581	0.000221317	0.000354108	0.000199186	0.000354108	0.000287712	0.0509915	0.00108445	0.00177054	0.00316484	0.00190333	0.00179267	0.00128364	0.00150496	0.00365174	0.00225744	0.00208038	0.00190333	8.85269e-05	8.85269e-05	0.00077461
OTU_34	0.00261154	0.00185907	0.00274433	0.00471406	0.00697149	0.00559933	0.00101806	0.00325336	0.00199186	0.00252302	0.00196972	0.00194759	0.00270007	0.00212465	0.00208038	0.00205825	0.00143856	0.00077461	0.000951664	0.00110659	0.00179267	0.00422716	0.00396158	0.00511243	0.00652886	0.00424929	0.0096273	0.00356321	0.0022353	0.00177054	0.00214678	0.00261154	0.00234596	0.00263368	0.00371813	0.00340829	0.00478045	0.00905188	0.00989288	0.00971583	0.00570999	0.00152709	0.00281073	0.00340829	0.00345255	0.00416076	0.00858711	0.0046034	0.00309844
OTU_35	0	0	0	0	0	0	0	2.21317e-05	0	0	0.00219104	0.00152709	0.00152709	0.00174841	0.00161562	0.00135004	0.0018148	0.0945025	0.00194759	0.00174841	0.00137217	0.0018148	0	0	0	0	0	0	0	0.00652886	0	0	0	0	0	0	0	0	0	0	0	0.00526735	0	0	0	0	0	0	0
OTU_36	8.85269e-05	0.000752479	0.000663952	0.00128364	0.000464766	0.000597557	2.21317e-05	8.85269e-05	0.000110659	0.000154922	0.000154922	0.000907401	0.00106232	0.000863137	0.0013943	0.000752479	0.000863137	0.000442635	8.85269e-05	0.000177054	0.00013279	0.000553293	0.00252302	0.00526735	0.0113093	0.0073256	0.0186128	0.0032755	0.00312057	0.00562146	0.00199186	0.00261154	0.00185907	0.00203612	0.000863137	0.00108445	0.00219104	0.00239023	0.00458127	0.00661739	0.00858711	0.00141643	0.00077461	0.00115085	0.00126151	0.00135004	0.00307631	0.0108888	0.000951664
OTU_37	0.00126151	0.000531161	0.00146069	0.000818874	0.00106232	0.00130577	0.00146069	0.00141643	0.00174841	0.00108445	0.0018812	0.00126151	0.0018148	0.00146069	0.00469193	0.00449274	0.00858711	0.0027222	0.00765758	0.00314271	0.00148283	0.00314271	0.00232383	0.00276647	0.00208038	0.00407224	0.00462553	0.00210251	0.00606409	0.00756905	0.00573212	0.00338615	0.00256728	0.00354108	0.000995928	0.00325336	0.00243449	0.00152709	0.00177054	0.00243449	0.00347468	0.00192546	0.00216891	0.00161562	0.00469193	0.00159348	0.000597557	0.000841006	0.0036296
OTU_38	0.00128364	0.00119511	0.00119511	0.000663952	0.00196972	0.00157135	0.000973796	0.00252302	0.00440421	0.00440421	0.00154922	0.00287712	0.00150496	0.00174841	0.00254515	0.00783463	0.00748052	0.000752479	0.00239023	0.00329763	0.0018812	0.00243449	0.00146069	0.0018148	0.0013279	0.00205825	0.00245662	0.00190333	0.00431569	0.000818874	0.00522309	0.00351894	0.00347468	0.00221317	0.000730347	0.0018812	0.00219104	0.00201399	0.00101806	0.00146069	0.0018812	0.000442635	0.00194759	0.00146069	0.00270007	0.00205825	0.000442635	0.000796742	0.00110659
OTU_39	0.000686084	0.00064182	0.00325336	0.00112872	0.000907401	0.00522309	0.000818874	0.00161562	0.00194759	0.00143856	0.000575425	0.00050903	0.000575425	0.000863137	0.00106232	0.000442635	0.00165988	0.00349681	0.000973796	0.00232383	0.0013279	0.000818874	0.00205825	0.00128364	0.00303205	0.00254515	0.00621902	0.00214678	0.0023017	0.0773504	0.0036296	0.00752479	0.00190333	0.00371813	0.0023017	0.000752479	0.000841006	0.000995928	0.00283286	0.000752479	0.00119511	0.00447061	0.000796742	0.00168201	0.00626328	0.000973796	0.000221317	0.000486898	0.000486898
OTU_40	0.00292139	0.000442635	0.00307631	0.000863137	0.00212465	0.000708215	0.00466979	0.00243449	0.00314271	0.00174841	0.00316484	0.00604196	0.00405011	0.00345255	0.0145405	0.0032091	0.00185907	0.00270007	0.00283286	0.00177054	0.0256728	0.00486898	0.00444848	0.0105568	0.00349681	0.00531161	0.00179267	0.00168201	0.00150496	0.000619688	0.00168201	0.00478045	0.00305418	0.00168201	0.000951664	0.00486898	0.00203612	0.00845432	0.00137217	0.00626328	0.00137217	0.000663952	0.00276647	0.000796742	0.00210251	0.00115085	0.00298778	0.00157135	0.00110659
OTU_41	0.00378453	0.00318697	0.00387305	0.0112872	0.00358534	0.00730347	0.00316484	0.00661739	0.00752479	0.00741413	0.00686084	0.00285499	0.00123938	0.00296565	0.00608623	0.00500177	0.00270007	0.00646246	0.00422716	0.00531161	0.00270007	0.0068387	0.0073256	0.00933959	0.00546654	0.00462553	0.00723708	0.00562146	0.00358534	0.00869777	0.00347468	0.0168201	0.0113757	0.0285499	0.00927319	0.00263368	0.00236809	0.00300992	0.00367387	0.0023017	0.0032755	0.0266687	0.00323123	0.00334189	0.00816661	0.0156471	0.00409437	0.00314271	0.00431569
OTU_42	0.00779037	0.00447061	0.0157578	0.00270007	0.0119511	0.00150496	0.0022353	0.00165988	0.00168201	0.00190333	0.00307631	0.00168201	0.00232383	0.00710428	0.000995928	0.00219104	0.000597557	0.00141643	0.00128364	0.000818874	0.000885269	0.000796742	0.00294352	0.00112872	0.00303205	0.00761331	0.0018148	0.00190333	0.00117298	0.00170414	0.000553293	0.00117298	0.00247875	0.00157135	0.00387305	0.0027222	0.00371813	0.00663952	0.00108445	0.00535588	0.00121725	0.00794529	0.00177054	0.00219104	0.00112872	0.00157135	0.00298778	0.00104019	0.00112872
OTU_43	0.00196972	0.00179267	0.00177054	0.00201399	0.0018148	0.00192546	0.00451487	0.00225744	0.00303205	0.00429356	0.00245662	0.00258941	0.00190333	0.00170414	0.00285499	0.00285499	0.00407224	0.00115085	0.00219104	0.0022353	0.00146069	0.00300992	0.00168201	0.00247875	0.0023017	0.00307631	0.00203612	0.00256728	0.00325336	0.00289926	0.00396158	0.00300992	0.00263368	0.00307631	0.00179267	0.00168201	0.00205825	0.00190333	0.00276647	0.00239023	0.00170414	0.00343042	0.00208038	0.00340829	0.00462553	0.00263368	0.000841006	0.00194759	0.000287712
OTU_44	0.00340829	0.00314271	0.00433782	0.00562146	0.00759118	0.00706002	0.00196972	0.00256728	0.00236809	0.00221317	0.00256728	0.00252302	0.00150496	0.00196972	0.00170414	0.00172627	0.00196972	0.00115085	0.00349681	0.00672805	0.00135004	0.00146069	0.00115085	0.00123938	0.0013279	0.00294352	0.00185907	0.00157135	0.00163775	0.000597557	0.000553293	0.000730347	0.000818874	0.00110659	0.00143856	0.0018812	0.00157135	0.00165988	0.00128364	0.00185907	0.00752479	0.00263368	0.00210251	0.0018812	0.00564359	0.00482472	0.00604196	0.0111987	0.00393945
OTU_45	0.00334189	0.00548867	0.00852072	0.00420503	0.00405011	0.00309844	0.00945025	0.00484685	0.00548867	0.00336402	0.0055108	0.00289926	0.00402797	0.00610836	0.0108224	0.0163332	0.00931746	0.0192546	0.00995928	0.0146512	0.0157799	0.00533375	0.00391732	0.00405011	0.00504603	0.00435995	0.00464766	0.00925106	0.00214678	0.00650673	0.00351894	0.00402797	0.00798955	0.00376239	0.00960517	0.00128364	0.00276647	0.003696	0.00608623	0.003696	0.00305418	0.00473619	0.00909614	0.00537801	0.00650673	0.00491324	0.00208038	0.00108445	0.00309844
OTU_46	0.0041829	0.00818874	0.00624115	0.00807808	0.0091404	0.00958304	0.00522309	0.0104462	0.00723708	0.00573212	0.00382879	0.00351894	0.00261154	0.00449274	0.00650673	0.00427142	0.00265581	0.0174841	0.0064182	0.0119511	0.00506817	0.00579851	0.00334189	0.00371813	0.00524522	0.00650673	0.00750266	0.00880843	0.00219104	0.00385092	0.00263368	0.00351894	0.00358534	0.00234596	0.0022353	0.00309844	0.00338615	0.00491324	0.0119954	0.00478045	0.00409437	0.00916254	0.00595343	0.00535588	0.00869777	0.00356321	0.0036296	0.00845432	0.00911827
OTU_47	0.00595343	0.00334189	0.00706002	0.00506817	0.00466979	0.00407224	0.00409437	0.00719281	0.0064182	0.00517882	0.00555506	0.00380666	0.00500177	0.00504603	0.0091404	0.00675018	0.0050239	0.00838792	0.0064182	0.00719281	0.00597557	0.00794529	0.00666165	0.00398371	0.00504603	0.00537801	0.00821087	0.00659525	0.0036296	0.00626328	0.00358534	0.0046034	0.00433782	0.00613049	0.00473619	0.00250089	0.00420503	0.00579851	0.00608623	0.00464766	0.0032755	0.00396158	0.00810021	0.00402797	0.00515669	0.00480258	0.00400584	0.00371813	0.00752479
OTU_48	0.0036296	0.00203612	0.00559933	0.0178824	0.00803382	0.00852072	0.00524522	0.00371813	0.00407224	0.00575425	0.00568785	0.0027886	0.00469193	0.00398371	0.00433782	0.00281073	0.00199186	0.00579851	0.00431569	0.00343042	0.00531161	0.0032091	0.00283286	0.00232383	0.00270007	0.00245662	0.00537801	0.00544441	0.00239023	0.00219104	0.00212465	0.0108003	0.0103798	0.00270007	0.00396158	0.0013279	0.00128364	0.00143856	0.00227957	0.00161562	0.00236809	0.00566572	0.00232383	0.00232383	0.00382879	0.00449274	0.0123495	0.00524522	0.0069051
OTU_49	0.00632967	0.00212465	0.00219104	0.00148283	0.0022353	0.00161562	0.00161562	0.003696	0.00573212	0.00533375	0.00420503	0.00484685	0.00219104	0.00214678	0.00146069	0.00210251	0.00143856	0.00101806	0.00115085	0.00296565	0.00294352	0.0032755	0.00258941	0.00227957	0.00172627	0.00148283	0.000841006	0.00112872	0.00106232	0.000553293	0.000951664	0.00225744	0.00358534	0.00232383	0.00296565	0.00256728	0.00265581	0.00413863	0.00203612	0.003696	0.00258941	0.00154922	0.0023017	0.00243449	0.00964943	0.0041829	0.00179267	0.00236809	0.00161562
OTU_50	0.00993715	0.0078789	0.0133012	0.0145184	0.00818874	0.0126815	0.00387305	0.00205825	0.00196972	0.0018148	0.000818874	0.000442635	0.000663952	0.000973796	0.00174841	0.000973796	0.00104019	0.000177054	0.000752479	0.000265581	0.00013279	0.00285499	0.00203612	0.00165988	0.00168201	0.00216891	0.00621902	0.00374026	0.00128364	0.000442635	0.000686084	0.000619688	0.000376239	0.00050903	0.00165988	0.000929533	0.00148283	0.00358534	0.00566572	0.00546654	0.00340829	0.000907401	0.00343042	0.000907401	0.00108445	0.0013279	0.00159348	0.00135004	0.000841006
OTU_51	0.00247875	0.00077461	0.00141643	0.00444848	0.00128364	0.00475832	0.00179267	0.00168201	0.00135004	0.00101806	0.00407224	0.0041829	0.00584278	0.00347468	0.00343042	0.00435995	0.0381551	0.00106232	0.0023017	0.00241236	0.00174841	0.00227957	0.00274433	0.00374026	0.00203612	0.00130577	0.00256728	0.00196972	0.00196972	0.00050903	0.000907401	0.000796742	0.000973796	0.00168201	0.0206268	0.00128364	0.00130577	0.00137217	0.00239023	0.00146069	0.00294352	0.00050903	0.00416076	0.00112872	0.00216891	0.00150496	0.00325336	0.00389518	0.0116856
OTU_52	0.00637394	0.000907401	0.00546654	0.000708215	0.00159348	0.00110659	0.00517882	0.00154922	0.00194759	0.00196972	0.00119511	0.00267794	0.000575425	0.00121725	0.00666165	0.00798955	0.0213792	0.000841006	0.00761331	0.00374026	0.000686084	0.00794529	0.00608623	0.00810021	0.00294352	0.00675018	0.00613049	0.00232383	0.0148947	0.00646246	0.0339722	0.00907401	0.00316484	0.00210251	0.00170414	0.0108003	0.00841006	0.00967157	0.00794529	0.00597557	0.00325336	0.022508	0.00227957	0.00595343	0.0032091	0.00210251	0.000663952	0.00221317	0.000841006
OTU_53	0.00245662	0.00586491	0.0036296	0.00241236	0.0041829	0.00714855	0.00196972	0.00666165	0.00639607	0.00597557	0.00221317	0.00190333	0.00258941	0.00285499	0.00298778	0.00553293	0.00300992	0.0032755	0.0018812	0.00619688	0.00312057	0.00367387	0.00331976	0.00150496	0.0036296	0.00296565	0.00250089	0.00630754	0.00296565	0.00199186	0.00165988	0.00597557	0.0027222	0.00575425	0.00185907	0.00174841	0.00340829	0.00236809	0.00378453	0.00265581	0.00354108	0.00227957	0.0018812	0.00387305	0.0046034	0.00312057	0.00172627	0.00205825	0.00254515
OTU_54	0.00385092	0.00546654	0.00387305	0.00338615	0.00491324	0.0041165	0.00429356	0.00632967	0.00710428	0.0064846	0.00420503	0.0027886	0.00382879	0.00511243	0.00334189	0.00546654	0.00347468	0.00258941	0.00444848	0.00898548	0.00400584	0.00351894	0.00323123	0.00201399	0.00285499	0.00347468	0.00365174	0.00489111	0.0027886	0.00267794	0.00221317	0.00500177	0.00380666	0.00360747	0.00316484	0.00258941	0.00402797	0.00424929	0.00380666	0.00528948	0.00338615	0.00619688	0.00475832	0.00542227	0.00692723	0.00548867	0.00256728	0.00427142	0.00573212
OTU_55	0.00444848	0.00360747	0.0041165	0.00258941	0.00292139	0.003696	0.00513456	0.00670591	0.00517882	0.00748052	0.00365174	0.00566572	0.00407224	0.00458127	0.00307631	0.00491324	0.00447061	0.00192546	0.00385092	0.00626328	0.00298778	0.00745839	0.00575425	0.00416076	0.00555506	0.00604196	0.00464766	0.00356321	0.00694936	0.00263368	0.00659525	0.00655099	0.00347468	0.00469193	0.00431569	0.00652886	0.00805595	0.00606409	0.00323123	0.00413863	0.0050903	0.00329763	0.00449274	0.0154701	0.0055772	0.00582064	0.00203612	0.00316484	0.00161562
OTU_56	0.00265581	0.00152709	0.0022353	0.00148283	0.00312057	0.00185907	0.00316484	0.00210251	0.00261154	0.00221317	0.00161562	0.00143856	0.000907401	0.00232383	0.000796742	0.000597557	0.000818874	0.000663952	0.000730347	0.00192546	0.00143856	0.00294352	0.00285499	0.00263368	0.00440421	0.00391732	0.00241236	0.00216891	0.00194759	0.00307631	0.00157135	0.00247875	0.00405011	0.00847645	0.00157135	0.00177054	0.00115085	0.00157135	0.00183693	0.00168201	0.00239023	0.000730347	0.0027886	0.00340829	0.00856498	0.00241236	0.00281073	0.00126151	0.00639607
OTU_57	0.00564359	0.00382879	0.0036296	0.00119511	0.00300992	0.00179267	0.00154922	0.0064182	0.00285499	0.00219104	0.00194759	0.00143856	0.000730347	0.00154922	0.00077461	0.000730347	0.000686084	0.000354108	0.00126151	0.00205825	0.000376239	0.00192546	0.007392	0.0133233	0.00296565	0.00303205	0.00152709	0.0013279	0.0018812	0.00106232	0.00192546	0.00232383	0.00123938	0.0013943	0.00245662	0.00309844	0.00391732	0.00597557	0.0027886	0.0046034	0.00270007	0.0013279	0.0132348	0.0027886	0.00331976	0.0041165	0.00484685	0.0106011	0.00482472
OTU_58	0.000553293	0.00050903	0.00112872	0.00115085	0.00137217	0.000663952	0.000531161	0.00161562	0.00203612	0.000863137	0.000619688	0.000995928	0.00050903	0.000597557	0.00128364	0.00170414	0.000907401	0.00152709	0.00172627	0.000973796	0.00225744	0.00121725	0.00168201	0.0027886	0.00185907	0.00159348	0.00121725	0.00143856	0.000885269	0.00117298	0.0013279	0.00225744	0.0149389	0.0013279	0.000531161	0.00064182	0.000398371	0.00077461	0.000708215	0.000730347	0.000420503	0.000841006	0.000796742	0.000730347	0.00325336	0.00104019	0.00358534	0.00077461	0.00300992
OTU_59	0.0101142	0.000863137	0.00466979	0.00413863	0.00570999	0.00714855	0.0126593	0.00486898	0.00495751	0.00334189	0.00475832	0.00838792	0.00312057	0.00380666	0.00528948	0.0018148	0.00128364	0.00185907	0.0059313	0.00252302	0.00307631	0.00343042	0.00289926	0.00639607	0.00239023	0.00520096	0.0050903	0.0142971	0.00126151	0.000730347	0.00143856	0.00219104	0.00422716	0.00429356	0.0050239	0.00232383	0.00170414	0.00312057	0.00115085	0.00900761	0.00243449	0.000619688	0.00491324	0.000575425	0.00292139	0.00329763	0.00267794	0.00526735	0.00692723
OTU_60	0.00159348	0.00121725	0.00170414	0.00221317	0.000929533	0.00179267	0.00101806	0.00497964	0.0112429	0.00699363	0.00573212	0.00455914	0.0013943	0.00165988	0.000841006	0.00064182	0.00137217	0.000619688	0.000885269	0.00168201	0.00159348	0.00274433	0.00250089	0.00165988	0.00137217	0.00267794	0.00234596	0.000995928	0.00194759	0.000841006	0.00110659	0.00555506	0.00183693	0.00241236	0.00221317	0.00287712	0.00387305	0.00606409	0.00734773	0.00440421	0.00630754	0.00141643	0.00312057	0.0032091	0.00389518	0.00270007	0.00526735	0.00345255	0.000575425
OTU_61	0.0046034	0.00221317	0.00387305	0.00500177	0.00675018	0.00385092	0.00756905	0.00562146	0.00686084	0.00719281	0.00725921	0.0059313	0.00444848	0.00495751	0.00340829	0.00597557	0.00573212	0.00201399	0.00354108	0.00462553	0.00405011	0.00513456	0.0046034	0.00323123	0.00292139	0.00420503	0.00349681	0.00471406	0.0050239	0.0041165	0.00672805	0.00672805	0.00628541	0.00416076	0.00329763	0.00305418	0.00305418	0.00316484	0.00300992	0.00343042	0.00351894	0.00533375	0.00323123	0.00458127	0.00601983	0.00345255	0.00168201	0.00254515	0.0018812
OTU_62	0.000686084	0.000199186	0.000354108	0.000619688	0.0018148	0.000376239	0.000597557	0.00168201	0.00159348	0.00112872	0.00117298	0.000575425	0.000177054	0.000243449	0.000309844	0.00258941	0.000486898	0.000885269	0.000929533	0.000575425	0.000531161	0.00064182	0.000796742	0.000420503	0.00050903	0.000619688	0.00121725	0.0236146	0.000531161	0.00064182	0.00101806	0.00123938	0.000863137	0.000907401	0.00013279	2.21317e-05	0	4.42635e-05	2.21317e-05	0.0013279	0	0.000110659	0.000442635	0.000221317	0.000221317	6.63952e-05	0.000708215	0.000420503	0.00289926
OTU_63	0.00227957	0.000486898	0.000752479	0.00159348	0.00110659	0.000663952	0.000973796	0.00435995	0.00294352	0.00232383	0.00234596	0.00196972	0.000973796	0.00130577	0.01142	0.00666165	0.00146069	0.000752479	0.00168201	0.00154922	0.00128364	0.00836579	0.00805595	0.00473619	0.000929533	0.00106232	0.00143856	0.000973796	0.000619688	0.000619688	0.00143856	0.00152709	0.000553293	0.00190333	0.00112872	0.000597557	0.000177054	0.000265581	0.000973796	0.000863137	0.000221317	0.000110659	0.00300992	0.000442635	0.000486898	0.00077461	0.000221317	8.85269e-05	0.000154922
OTU_64	0.00345255	0.00130577	0.00234596	0.00471406	0.00309844	0.00221317	0.00234596	0.00312057	0.00285499	0.0046034	0.00478045	0.00283286	0.00331976	0.00274433	0.00790103	0.00619688	0.00300992	0.00433782	0.00458127	0.00531161	0.00309844	0.00506817	0.00365174	0.00267794	0.00292139	0.00243449	0.00513456	0.00371813	0.00225744	0.00185907	0.00265581	0.00382879	0.00283286	0.00956091	0.00245662	0.00141643	0.00154922	0.00154922	0.00292139	0.00323123	0.00159348	0.00371813	0.00285499	0.0022353	0.0032091	0.00367387	0.0104462	0.00495751	0.00889695
OTU_65	0.000464766	0.000973796	0.000331976	0.000221317	0.000154922	0	0	0	0	0.000663952	0.00123938	0.00148283	0.00161562	0.00101806	0.000863137	0.000531161	0.000376239	0.000398371	0.000531161	0.000309844	0.000597557	0.00717068	0.0101142	0.00860924	0.0196087	0.00710428	0.00458127	0.00287712	0.00135004	0.00115085	0.00163775	0.00194759	0.0013279	0.0027886	0.000686084	0.000730347	0.00119511	0.000376239	0.000376239	6.63952e-05	0	0	0	0	0	0.00064182	0	0	0
OTU_66	0.00174841	0.0041165	0.0023017	0.00227957	0.00203612	0.00148283	0.00252302	0.00292139	0.00234596	0.00241236	0.00201399	0.000973796	0.00183693	0.0022353	0.00287712	0.00309844	0.00192546	0.00391732	0.00267794	0.00289926	0.00161562	0.00287712	0.00243449	0.00183693	0.00214678	0.00254515	0.00312057	0.00143856	0.00152709	0.00303205	0.00165988	0.00170414	0.0036296	0.00267794	0.00168201	0.000818874	0.00219104	0.00486898	0.00435995	0.00250089	0.00150496	0.00201399	0.00254515	0.00199186	0.00234596	0.00212465	0.00137217	0.000929533	0.00108445
OTU_67	0.000818874	0.000420503	0.000221317	0.000376239	0.000354108	0.000287712	8.85269e-05	0.000752479	0.000597557	0.000619688	0.00123938	0.000708215	0.000663952	0.000221317	0.0041165	0.000265581	0.000752479	0.000110659	0.00108445	0.000420503	0.000243449	0.000553293	0.000442635	0.00143856	0.000995928	0.000796742	0.000841006	0.000243449	0.00455914	0.000110659	0.000376239	0.000863137	0.000199186	0.000309844	0.000686084	0.0013279	0.00885269	0.00177054	0.000863137	0.000973796	0.00104019	0.000287712	0.000796742	0.000309844	0.000309844	0.000575425	0.00123938	0.00336402	0.000885269
OTU_68	0.00263368	0.00141643	0.00196972	0.00203612	0.00267794	0.0032091	0.00385092	0.00174841	0.00241236	0.00243449	0.00345255	0.00267794	0.00137217	0.00294352	0.00121725	0.00130577	0.00135004	0.00101806	0.00177054	0.000929533	0.00504603	0.00159348	0.00106232	0.00161562	0.000818874	0.00177054	0.00101806	0.00172627	0.00101806	0.000287712	0.000907401	0.000575425	0.00199186	0.00123938	0.000929533	0.000973796	0.000575425	0.00137217	0.000619688	0.00212465	0.000796742	0.000752479	0.00121725	0.00050903	0.00161562	0.00108445	0.00283286	0.00161562	0.00635181
OTU_69	0.00163775	0.00121725	0.00205825	0.000885269	0.000907401	0.00177054	0.000796742	0.00323123	0.00440421	0.00422716	0.0022353	0.00520096	0.00194759	0.00150496	0.0013279	0.00473619	0.0055772	0.000973796	0.000973796	0.00185907	0.00101806	0.0032091	0.00241236	0.00562146	0.00608623	0.00261154	0.00438208	0.00165988	0.00276647	0.00110659	0.00360747	0.00289926	0.00227957	0.00300992	0.00119511	0.00650673	0.00575425	0.00794529	0.00232383	0.00261154	0.00263368	0.000885269	0.00168201	0.00522309	0.00234596	0.00303205	0.000531161	0.00216891	0.000619688
OTU_70	0.000376239	0.00064182	0.00101806	0.000796742	0.000951664	0.00121725	0.00146069	0.00174841	0.00108445	0.00050903	0.000708215	0.00117298	0.000663952	0.000995928	0.00196972	0.00106232	0.0050239	0.00185907	0.00225744	0.00347468	0.00123938	0.00064182	0.000907401	0.000863137	0.00137217	0.00101806	0.00196972	0.000995928	0.00265581	0.00827727	0.00318697	0.00343042	0.00208038	0.00135004	0.0013279	0.00146069	0.00243449	0.00258941	0.00582064	0.00172627	0.00380666	0.00349681	0.00183693	0.0129249	0.00409437	0.00126151	0.000818874	0.00064182	0.000553293
OTU_71	0.00214678	0.00172627	0.00254515	0.00267794	0.00261154	0.00101806	0.00190333	0.00312057	0.00239023	0.00285499	0.00258941	0.00150496	0.00106232	0.00157135	0.00285499	0.0013279	0.00119511	0.00154922	0.0032091	0.0032755	0.00121725	0.00236809	0.00130577	0.00157135	0.00148283	0.00199186	0.00245662	0.00148283	0.000752479	0.00210251	0.00387305	0.00307631	0.00221317	0.00225744	0.00128364	0.000818874	0.00112872	0.00137217	0.00289926	0.00208038	0.000796742	0.000841006	0.00179267	0.00234596	0.00258941	0.00161562	0.00143856	0.00135004	0.0013943
OTU_72	0.00367387	0.00458127	0.00442635	0.00650673	0.00480258	0.01142	0.0013279	0.00506817	0.00613049	0.00661739	0.0022353	0.00427142	0.00331976	0.00635181	0.00325336	0.00252302	0.00409437	0.00325336	0.000597557	0.00241236	0.00185907	0.0041829	0.00540014	0.00566572	0.00586491	0.00940598	0.00889695	0.00491324	0.00542227	0.00531161	0.00123938	0.00670591	0.00570999	0.00586491	0.00296565	0.00340829	0.00497964	0.00734773	0.00763545	0.004537	0.00880843	0.00455914	0.00174841	0.00582064	0.00387305	0.00546654	0.00489111	0.00604196	0.00402797
OTU_73	0.00141643	0.00121725	0.00318697	0.00174841	0.0022353	0.0018812	0.000796742	0.00263368	0.00351894	0.0023017	0.003696	0.00216891	0.00185907	0.00216891	0.00393945	0.000841006	0.00210251	0.0013279	0.00203612	0.00225744	0.000907401	0.00221317	0.00289926	0.0027886	0.00252302	0.00424929	0.00245662	0.00276647	0.0023017	0.0022353	0.00161562	0.00433782	0.00112872	0.00265581	0.000885269	0.00115085	0.00165988	0.00199186	0.00146069	0.00152709	0.00150496	0.00106232	0.00208038	0.00168201	0.000708215	0.00172627	0.00420503	0.0036296	0.00112872
OTU_74	0.0013279	0.00064182	0.00117298	0.00163775	0.00119511	0.00170414	0.000752479	0.00148283	0.00161562	0.00159348	0.00216891	0.00183693	0.0013279	0.000752479	0.00212465	0.00192546	0.00119511	0.0018812	0.00154922	0.00146069	0.00112872	0.00117298	0.000973796	0.000907401	0.000553293	0.000486898	0.000730347	0.00064182	0.00064182	0.00050903	0.000331976	0.000796742	0.00064182	0.000464766	0.000686084	0.000686084	0.000708215	0.00128364	0.000752479	0.00117298	0.000575425	0.000841006	0.0013943	0.000597557	0.00170414	0.000730347	0.00287712	0.000597557	0.000486898
OTU_75	0.00305418	0.00123938	0.00110659	0.00232383	0.00331976	0.00135004	0.0022353	0.00221317	0.00214678	0.00165988	0.00267794	0.00232383	0.00174841	0.00126151	0.00203612	0.00250089	0.00112872	0.000420503	0.00148283	0.00343042	0.00256728	0.0023017	0.00214678	0.00135004	0.00216891	0.00150496	0.00150496	0.00389518	0.000907401	0.000464766	0.00243449	0.00579851	0.00146069	0.00380666	0.00347468	0.000752479	0.00210251	0.00227957	0.00190333	0.00356321	0.00106232	0.000907401	0.00241236	0.00274433	0.00314271	0.00227957	0.00119511	0.00537801	0.00245662
OTU_76	0.00115085	0.000331976	0.000663952	0.000309844	0.000730347	0.000486898	0.00345255	0.000663952	0.000442635	0.000531161	0.00108445	0.00183693	0.00110659	0.00141643	0.00117298	0.000841006	0.00101806	0.000973796	0.00106232	0.000818874	0.000464766	0.00104019	0.00101806	0.0023017	0.00126151	0.00123938	0.00152709	0.00123938	0.000686084	0.000420503	0.000663952	0.000597557	0.00177054	0.00064182	0.000464766	0.000486898	0.000663952	0.00146069	0.000752479	0.00247875	0.000531161	0.00104019	0.00126151	0.000398371	0.000929533	0.00077461	0.00489111	0.00170414	0.00281073
OTU_77	0.00135004	0.000818874	0.00504603	0.00347468	0.00137217	0.00391732	0.00161562	0.000752479	0.000663952	0.00050903	0.00104019	0.000619688	0.00312057	0.00743626	0.000818874	0.000376239	0.000973796	0.000331976	0.00130577	0.000663952	0.00261154	0.000309844	0.000486898	6.63952e-05	0.000354108	0.00108445	0.00050903	6.63952e-05	0.000287712	0	0.000619688	4.42635e-05	0.000243449	2.21317e-05	0.00298778	0.000177054	0.000686084	0.00143856	0.000863137	0.000531161	0.000575425	0.000309844	0.00619688	0.00050903	0.000354108	0.000331976	0.000287712	0.000376239	0.00562146
OTU_78	0.00553293	0.0018812	0.00183693	0.0023017	0.000907401	0.00165988	0.00179267	0.00245662	0.00429356	0.00234596	0.00236809	0.00190333	0.00194759	0.00146069	0.00455914	0.00179267	0.000841006	0.000575425	0.00148283	0.00225744	0.00115085	0.00336402	0.00471406	0.00179267	0.00201399	0.00174841	0.00298778	0.00106232	0.00152709	0.00106232	0.00128364	0.00128364	0.00157135	0.00294352	0.00148283	0.00130577	0.000973796	0.00263368	0.00190333	0.00108445	0.00104019	0.000486898	0.00371813	0.00137217	0.00221317	0.00336402	0.00489111	0.0157357	0.00154922
OTU_79	0.00152709	0.00123938	0.00185907	0.00157135	0.00146069	0.00115085	0.00283286	0.00161562	0.00201399	0.00185907	0.00170414	0.00185907	0.00077461	0.00157135	0.00265581	0.0013943	0.0013279	0.000796742	0.00179267	0.00119511	0.00225744	0.0013279	0.00177054	0.00391732	0.00115085	0.0018812	0.00152709	0.00143856	0.00117298	0.000863137	0.00123938	0.0018148	0.00150496	0.00150496	0.00159348	0.00174841	0.00150496	0.0036296	0.00110659	0.00227957	0.000929533	0.00196972	0.00307631	0.00108445	0.00289926	0.00168201	0.00159348	0.00221317	0.0136774
OTU_80	0.00287712	0.000663952	0.0032091	0.000818874	0.000663952	0.00199186	0.000420503	0.00119511	0.00135004	0.00225744	0.00130577	0.00152709	0.000464766	0.00159348	0.000796742	0.000818874	0.00343042	0.000243449	0.000730347	0.00115085	0.00077461	0.00119511	0.00148283	0.000730347	0.000663952	0.00137217	0.00141643	0.000885269	0.0127257	0.000818874	0.000973796	0.0018148	0.00146069	0.00148283	0.00265581	0.000818874	0.00148283	0.00192546	0.00285499	0.00157135	0.00210251	0.000730347	0.00101806	0.00265581	0.00338615	0.00177054	0.000841006	0.00389518	0.0018812
OTU_81	6.63952e-05	0.0602868	0.000354108	0.000818874	0.000420503	0.000110659	0.00466979	0.000110659	0.000243449	0.000177054	2.21317e-05	0.000177054	0.000464766	0.00221317	0	0	0	0	0	0	0	8.85269e-05	2.21317e-05	0.00013279	0.00050903	8.85269e-05	6.63952e-05	0.00163775	0	0	2.21317e-05	0.000177054	8.85269e-05	6.63952e-05	0	0	0.000177054	0.000154922	0.000243449	4.42635e-05	0	0	0.000110659	4.42635e-05	0	2.21317e-05	0	0	0
OTU_82	0.00126151	0.00077461	0.000885269	0.000619688	0.00119511	0.00110659	0.00168201	0.0018148	0.00174841	0.00247875	0.00170414	0.00154922	0.000796742	0.00119511	0.000708215	0.00172627	0.00146069	0.00126151	0.00128364	0.00115085	0.00128364	0.0023017	0.00192546	0.00135004	0.00115085	0.0013279	0.000531161	0.00214678	0.00190333	0.00216891	0.00141643	0.00196972	0.00179267	0.00267794	0.0027222	0.00106232	0.00168201	0.00135004	0.00123938	0.0013943	0.00154922	0.00196972	0.00168201	0.00365174	0.00216891	0.00270007	0.0013279	0.00101806	0.0036296
OTU_83	0.00115085	0.00389518	0.000597557	0.00219104	0.000708215	0.000420503	0.000995928	0.000398371	0.000309844	0.000199186	0.000376239	0.00013279	0.000442635	6.63952e-05	0.0106675	0.0174398	0.000398371	0.00933959	0.00265581	0.00810021	0.00329763	0.000331976	0.00101806	0.000154922	0.000486898	0.000199186	0.000686084	0.000796742	0.00154922	0.00856498	0.00172627	0.00185907	0.00354108	0.000929533	0.00152709	6.63952e-05	8.85269e-05	6.63952e-05	0.000331976	0.000265581	8.85269e-05	0.00050903	0.00270007	0.000331976	0.00201399	0.00126151	0.00385092	0.00566572	0.000420503
OTU_84	0.000973796	0.000619688	0.00239023	0.00141643	0.00148283	0.00137217	0.00203612	0.0018148	0.00161562	0.00141643	0.00126151	0.00210251	0.00190333	0.00170414	0.00305418	0.0046034	0.00484685	0.00143856	0.00283286	0.00318697	0.00245662	0.0013943	0.00159348	0.00221317	0.00141643	0.00112872	0.00274433	0.00331976	0.00177054	0.00314271	0.00300992	0.00347468	0.00196972	0.00159348	0.00482472	0.00143856	0.00256728	0.00150496	0.0041829	0.00219104	0.00245662	0.00424929	0.00232383	0.00517882	0.00575425	0.00263368	0.000199186	0.00013279	0.000309844
OTU_85	0.000929533	0.000354108	0.00135004	0.000752479	0.0018148	0.00077461	0.00106232	0.00172627	0.00106232	0.000619688	0.00161562	0.00141643	0.00128364	0.00163775	0.00205825	0.00141643	0.00194759	0.0108445	0.00635181	0.0100035	0.00371813	0.00106232	0.000420503	0.000177054	0.000287712	0.000177054	0.000420503	0.00126151	0.000287712	0.00196972	0.00077461	0.00112872	0.00050903	0.000398371	0.00141643	0.000331976	0.00050903	0.000553293	0.000730347	0.00141643	0.000907401	0.00172627	0.00101806	0.00121725	0.00135004	0.00064182	0.00137217	0.000973796	0.00179267
OTU_86	0.00170414	0.00475832	0.00194759	0.00172627	0.00196972	0.00123938	0.00210251	0.00192546	0.00168201	0.00179267	0.00112872	0.000708215	0.00126151	0.00119511	0.00161562	0.00148283	0.00110659	0.00143856	0.000863137	0.00123938	0.00126151	0.00190333	0.00179267	0.000951664	0.00225744	0.00137217	0.0018148	0.00177054	0.00135004	0.000951664	0.00112872	0.00157135	0.00289926	0.00177054	0.00157135	0.000929533	0.00157135	0.00190333	0.00179267	0.00194759	0.000885269	0.000907401	0.00168201	0.000907401	0.00172627	0.00128364	0.00243449	0.00119511	0.00104019
OTU_87	0.000818874	0.00192546	0.00146069	0.00227957	0.0018812	0.00405011	0.00241236	0.00148283	0.00123938	0.00152709	0.000486898	0.000531161	0.000575425	0.000995928	0.000575425	0.00121725	0.00115085	0.00152709	0.000486898	0.00157135	0.000752479	0.00126151	0.00128364	0.00112872	0.00148283	0.00117298	0.00376239	0.00252302	0.00104019	0.00128364	0.00123938	0.0013943	0.00325336	0.00232383	0.00123938	0.000575425	0.00064182	0.000553293	0.00112872	0.000885269	0.0013943	0.00205825	0.00112872	0.00161562	0.00192546	0.00201399	0.00205825	0.00256728	0.00216891
OTU_88	0.00115085	0.00137217	0.00130577	0.000663952	0.00101806	0.00130577	0.00110659	0.0013943	0.00205825	0.00170414	0.00126151	0.000907401	0.00289926	0.000907401	0.00104019	0.00137217	0.000907401	0.000730347	0.00130577	0.00143856	0.000863137	0.00212465	0.00150496	0.00148283	0.00261154	0.00165988	0.00256728	0.00106232	0.000796742	0.00110659	0.00128364	0.0018148	0.00123938	0.00254515	0.00183693	0.00110659	0.00234596	0.00152709	0.0013279	0.00227957	0.00130577	0.000929533	0.0022353	0.00154922	0.00141643	0.00254515	0.00177054	0.00292139	0.00101806
OTU_89	0.000199186	0.000243449	0.000221317	0.000354108	0.000309844	2.21317e-05	0.000199186	8.85269e-05	0.000243449	0.00013279	0.000354108	0.000486898	0.000420503	0.000287712	0.000464766	0.000575425	0.000110659	2.21317e-05	0.000309844	8.85269e-05	4.42635e-05	0.000752479	0.00281073	0.00232383	0.00345255	0.00289926	0.00334189	0.00606409	0.000796742	0.000619688	0.00101806	0.00121725	0.000841006	0.000907401	0.000420503	0.00154922	0.000486898	0.000265581	0.000553293	0.000708215	8.85269e-05	0.00013279	0.00179267	0.000309844	0.000221317	0.000265581	0.000907401	0.00106232	0.00192546
OTU_90	0.000885269	0.00168201	0.000951664	0.00117298	0.00106232	0.0022353	0.000686084	0.000486898	0.00108445	0.000752479	0.000553293	0.000420503	0.000907401	0.00064182	0.00121725	0.0018148	0.00106232	0.000796742	0.000995928	0.00212465	0.00245662	0.000885269	0.000796742	0.000464766	0.00101806	0.00115085	0.00108445	0.00393945	0.000863137	0.000929533	0.000553293	0.00104019	0.0013943	0.000907401	0.00159348	0.000531161	0.000907401	0.000995928	0.000951664	0.00148283	0.00177054	0.00232383	0.000841006	0.000708215	0.00192546	0.00194759	0.00154922	0.00225744	0.000420503
OTU_91	0.00916254	0.00770184	0.0116192	0.000663952	0.00402797	0.00050903	0.0013279	0.000619688	0.000818874	0.000995928	0.00880843	0.00185907	0.0082994	0.0127921	0.000420503	0.00137217	0.000442635	0.000863137	0.000730347	0.000398371	0.000619688	0.000619688	0.00894122	0.000531161	0.00922893	0.0120618	0.000442635	0.00130577	0.000752479	0.00123938	0.000376239	0.000331976	0.00143856	0.000464766	0.0078789	0.00135004	0.00818874	0.0104462	0.000486898	0.00216891	0.000796742	0.00265581	0.000597557	0.00064182	0.00104019	0.000686084	0.000973796	0.000243449	0.00050903
OTU_92	0.00146069	0.000575425	0.00112872	0.00126151	0.0013279	0.00128364	0.000929533	0.00117298	0.000818874	0.00115085	0.00128364	0.00130577	0.00137217	0.00135004	0.00121725	0.00117298	0.000796742	0.000597557	0.0013279	0.000907401	0.000420503	0.00146069	0.00152709	0.00152709	0.00165988	0.00117298	0.00108445	0.000863137	0.000486898	0.000575425	0.000863137	0.00106232	0.000796742	0.00112872	0.00112872	0.00108445	0.00064182	0.00185907	0.000486898	0.00225744	0.000708215	0.000619688	0.00205825	0.00050903	0.000951664	0.000796742	0.00294352	0.00227957	0.00287712
OTU_93	0.000885269	0.00064182	0.00119511	0.000619688	0.00119511	0.000752479	0.000531161	0.00117298	0.00172627	0.00219104	0.000752479	0.00196972	0.000907401	0.000597557	0.00112872	0.0022353	0.00396158	0.000708215	0.00101806	0.00141643	0.00050903	0.000995928	0.000796742	0.00157135	0.000973796	0.00110659	0.00170414	0.00064182	0.00402797	0.00143856	0.00234596	0.000841006	0.000331976	0.000553293	0.000619688	0.00196972	0.00227957	0.00239023	0.00146069	0.00126151	0.00119511	0.000841006	0.0013279	0.00174841	0.00108445	0.000619688	0.00013279	0.00119511	0.000177054
OTU_94	0.000796742	0.000531161	0.00128364	0.00108445	0.00245662	0.000951664	0.000686084	0.000907401	0.000841006	0.00077461	0.000199186	0.000110659	0.000420503	0.000663952	0.000619688	0.000464766	0.00148283	0.000398371	0.00146069	0.00179267	0.000663952	0.000752479	0.00108445	0.000929533	0.0027886	0.00250089	0.00177054	0.00137217	0.00108445	0.00137217	0.00389518	0.00258941	0.00174841	0.00150496	0.000708215	0.000531161	0.000863137	0.00077461	0.00117298	0.00119511	0.00227957	0.00154922	0.00115085	0.00402797	0.0041165	0.0036296	0.0013279	0.00146069	0.00338615
OTU_95	0.00480258	0.00177054	0.00416076	0.00267794	0.00236809	0.0022353	0.00258941	0.00579851	0.00688297	0.00794529	0.00234596	0.00562146	0.00263368	0.00214678	0.00287712	0.00570999	0.00902975	0.00241236	0.00331976	0.00312057	0.00298778	0.00343042	0.00243449	0.00402797	0.0027222	0.00261154	0.00309844	0.00385092	0.00628541	0.0078125	0.00389518	0.00431569	0.00294352	0.00314271	0.00159348	0.00367387	0.0055108	0.00420503	0.00750266	0.00338615	0.00287712	0.00537801	0.00243449	0.00712642	0.00420503	0.00309844	0.000663952	0.00199186	0.00064182
OTU_96	0.00106232	0.000553293	0.000752479	0.000575425	0.000420503	0.000995928	0.000531161	0.00148283	0.00263368	0.0018812	0.00112872	0.0013943	0.00117298	0.00101806	0.00250089	0.00115085	0.00208038	0.000575425	0.00121725	0.00334189	0.000863137	0.00128364	0.00185907	0.00203612	0.0013279	0.00161562	0.00292139	0.000929533	0.00356321	0.00190333	0.00179267	0.00247875	0.00396158	0.00241236	0.00077461	0.00119511	0.0018812	0.00183693	0.0018812	0.00128364	0.00258941	0.000575425	0.00179267	0.00314271	0.00219104	0.00137217	0.00110659	0.00225744	0.00152709
OTU_97	0.00196972	0.0013279	0.00309844	0.0027886	0.00289926	0.00210251	0.00135004	0.00325336	0.00360747	0.0027222	0.00318697	0.00225744	0.00135004	0.00163775	0.00205825	0.0018148	0.00128364	0.000951664	0.00325336	0.00429356	0.00163775	0.00154922	0.00234596	0.00126151	0.00150496	0.00117298	0.00199186	0.00210251	0.000686084	0.00077461	0.00101806	0.00444848	0.00126151	0.0027222	0.00154922	0.000973796	0.000885269	0.0018812	0.00112872	0.00205825	0.00135004	0.00115085	0.00243449	0.00170414	0.00371813	0.00161562	0.00254515	0.00371813	0.00548867
OTU_98	0	0	0	0.00208038	8.85269e-05	0	0	0	0	0	0.00143856	0.000597557	0.00110659	0.00135004	0.0465652	0.00141643	0.00110659	0.00110659	0.00101806	0.00123938	0.000995928	0.000885269	0	0	0	0	0.00227957	0.000110659	0	0	0	0	0	0	2.21317e-05	0	0	0	0.00190333	6.63952e-05	2.21317e-05	0	0	0	0	0	0	0	0
OTU_99	0.000973796	0.000885269	0.00135004	0.00241236	0.00380666	0.00168201	0.00336402	0.00289926	0.00307631	0.00360747	0.00159348	0.00367387	0.00170414	0.00163775	0.00285499	0.00597557	0.00458127	0.0018812	0.00409437	0.00305418	0.00165988	0.00307631	0.00212465	0.00416076	0.00239023	0.00314271	0.00349681	0.00416076	0.00168201	0.00309844	0.00274433	0.00241236	0.00203612	0.00294352	0.00183693	0.0023017	0.00287712	0.00208038	0.00438208	0.00265581	0.0036296	0.00608623	0.00307631	0.00730347	0.00323123	0.00400584	0.000841006	0.00174841	0.00232383
OTU_100	0.00216891	0	0.00104019	0.000265581	0.0013943	0.000486898	0.000265581	0.00128364	0.000331976	0.000486898	0.00064182	0.00101806	0.000531161	0.00050903	0.000841006	0.000708215	0.000464766	0.000199186	0.00179267	0.00196972	0.000177054	0.00146069	0.00110659	0.00256728	0.000663952	0.00283286	0.000486898	0.00108445	0.000752479	0.000686084	0.000841006	0.00115085	0.00150496	0.00108445	0.000841006	0.00077461	0.00159348	0.00146069	0.000796742	0.00380666	0.000619688	8.85269e-05	0.00205825	0.000354108	0.00130577	0.00205825	0.00174841	0.00239023	0.0023017
OTU_101	0	8.85269e-05	0.00013279	0.000154922	2.21317e-05	0.000663952	0.00117298	0.000420503	0.000287712	0.000398371	0.000177054	0.000309844	0.000331976	0.000398371	0.000663952	0.000331976	0.00409437	0.00150496	0.00148283	0.000708215	0.000287712	0.000442635	0.00115085	0.00119511	0.00159348	0.00130577	0.00152709	0.000929533	0.00354108	0.00967157	0.0111323	0.00203612	0.00128364	0.00221317	6.63952e-05	0.000531161	0.000619688	0.000376239	0.000464766	0.000354108	0.000951664	0.00183693	0.00152709	0.000663952	0.000221317	0.000221317	0.000110659	0.000287712	0.000376239
OTU_102	0.000663952	0.000531161	0.00101806	0.000841006	0.00064182	0.000730347	0.000265581	0.00106232	0.00135004	0.00106232	0.00077461	0.00110659	0.000619688	0.00194759	0.000796742	0.000420503	0.00050903	0.000531161	0.000398371	0.000885269	0.000619688	0.0013943	0.0013943	0.00110659	0.00157135	0.00250089	0.00294352	0.000841006	0.00123938	0.00152709	0.000995928	0.00219104	0.00152709	0.00165988	0.000863137	0.000464766	0.000575425	0.00112872	0.00117298	0.000531161	0.000796742	0.00050903	0.000663952	0.000597557	0.000619688	0.00128364	0.00146069	0.00196972	0.00177054
OTU_103	0.000686084	0.000221317	4.42635e-05	0.00013279	0.00013279	0.000376239	0.000199186	0.000221317	0.00013279	0.000221317	0.000376239	0.000442635	0.000331976	0.000199186	0.00283286	0.000420503	0.00214678	0.000177054	0.000553293	0.000973796	8.85269e-05	0.00159348	0.000663952	0.00117298	0.00110659	0.00214678	0.0013943	0.000464766	0.0111544	0.00121725	0.00555506	0.000841006	0.00077461	0.00316484	0.000221317	0.00300992	0.00486898	0.00157135	0.000885269	0.000708215	0.00143856	0.000309844	0.000442635	0.00064182	0.00064182	0.000575425	0.000154922	0.000752479	0.000331976
OTU_104	0.00416076	0.00254515	0.00371813	0.00449274	0.00570999	0.00827727	0.00391732	0.00630754	0.00489111	0.00619688	0.00615262	0.00451487	0.00407224	0.00617475	0.00296565	0.0041165	0.00356321	0.00292139	0.00887482	0.0059977	0.00300992	0.00455914	0.00469193	0.00405011	0.00378453	0.00449274	0.00358534	0.00283286	0.00318697	0.00254515	0.00398371	0.00413863	0.00500177	0.00380666	0.00225744	0.00199186	0.00221317	0.00471406	0.00214678	0.00303205	0.00325336	0.00150496	0.00287712	0.00247875	0.00422716	0.00307631	0.00586491	0.00484685	0.00163775
OTU_105	0.00179267	0.00405011	0.00146069	0.00216891	0.00190333	0.00294352	0.00130577	0.00112872	0.00179267	0.00170414	0.00101806	0.00154922	0.000818874	0.000973796	0.00108445	0.0013279	0.00064182	0.000619688	0.000841006	0.00121725	0.000730347	0.00148283	0.00148283	0.00115085	0.00152709	0.00179267	0.00227957	0.00225744	0.00159348	0.00106232	0.000951664	0.00148283	0.00130577	0.00261154	0.00126151	0.000486898	0.00123938	0.0013943	0.00245662	0.00154922	0.0013943	0.00135004	0.00172627	0.00106232	0.00287712	0.00270007	0.00128364	0.00196972	0.00150496
OTU_106	6.63952e-05	0.000354108	4.42635e-05	0.00101806	2.21317e-05	0	2.21317e-05	4.42635e-05	8.85269e-05	0	0.00013279	4.42635e-05	0.000553293	4.42635e-05	0.00126151	0.000110659	0.000199186	0.00294352	0.000221317	0.00013279	0.000243449	4.42635e-05	0.000221317	4.42635e-05	0.00489111	0.000243449	0.00143856	0.000110659	0.000243449	0.000752479	0.000376239	0.000265581	0.000199186	0.000287712	0.00106232	0.000331976	0.00104019	0.000752479	0.0214235	0.00064182	0.00064182	0.000841006	0.00077461	0.000752479	0.000553293	0.000442635	0.0073256	0	6.63952e-05
OTU_107	0.00214678	0.00106232	0.0022353	0.00165988	0.00216891	0.00214678	0.00265581	0.00349681	0.00393945	0.00371813	0.00227957	0.00316484	0.00157135	0.00203612	0.00274433	0.00393945	0.00582064	0.00205825	0.00261154	0.00270007	0.00285499	0.00296565	0.00234596	0.00208038	0.00241236	0.0023017	0.00225744	0.00270007	0.00360747	0.00440421	0.00349681	0.00289926	0.00349681	0.00351894	0.00247875	0.00192546	0.00199186	0.00194759	0.00294352	0.00183693	0.00196972	0.00316484	0.00212465	0.00347468	0.00331976	0.00254515	0.000486898	0.000818874	0.00121725
OTU_108	0.0013279	0.000708215	0.00172627	0.00135004	0.000796742	0.0041165	0.00146069	0.00146069	0.00221317	0.00185907	0.000973796	0.00174841	0.00314271	0.00405011	0.00064182	0.000398371	0.0013943	0.000442635	0.000531161	0.000841006	0.00398371	0.000752479	0.000265581	0.000243449	0.000420503	0.000531161	0.000199186	0.000110659	0.000354108	0	6.63952e-05	8.85269e-05	0.000376239	0.000243449	0.00157135	0.000265581	0.000398371	0.000531161	8.85269e-05	0.000110659	0.000354108	6.63952e-05	0.000531161	0.000110659	0.00050903	0.000265581	4.42635e-05	6.63952e-05	0.00077461
OTU_109	0.000730347	0.000376239	0.00077461	0.00115085	0.00077461	0.00121725	0.00106232	0.00154922	0.00101806	0.00101806	0.00170414	0.000841006	0.00115085	0.00157135	0.00469193	0.00431569	0.00389518	0.0106232	0.00409437	0.0107782	0.00447061	0.00312057	0.00196972	0.00110659	0.00170414	0.00201399	0.00203612	0.00154922	0.00533375	0.0101142	0.00287712	0.00632967	0.00413863	0.00752479	0.00400584	0.000398371	0.000331976	0.000376239	0.000863137	0.000708215	0.00128364	0.00274433	0.00152709	0.0018148	0.00135004	0.00141643	0.000597557	0.000730347	0.000221317
OTU_110	0.00250089	0.00013279	0.00172627	0.000354108	0.000464766	0.000376239	0.00108445	0.000841006	0.000818874	0.00077461	0.000663952	0.000818874	0.000265581	0.000796742	0.00161562	0.00143856	0.00276647	0.00108445	0.00323123	0.00157135	0.00243449	0.00106232	0.000973796	0.0027886	0.00135004	0.00334189	0.00225744	0.00336402	0.00241236	0.00610836	0.00495751	0.00117298	0.00123938	0.000885269	0.0022353	0.0018148	0.00152709	0.00196972	0.00239023	0.00165988	0.00106232	0.00570999	0.00143856	0.00287712	0.00214678	0.00128364	0.000486898	0.00137217	0.000818874
OTU_111	0.00431569	0.00462553	0.00227957	0.00165988	0.00236809	0.00154922	0.00194759	0.00270007	0.00154922	0.0032091	0.0023017	0.00179267	0.00150496	0.003696	0.00270007	0.00190333	0.000575425	0.00553293	0.00241236	0.00506817	0.000907401	0.00174841	0.00265581	0.00540014	0.00480258	0.00292139	0.00263368	0.00141643	0.000841006	0.00542227	0.00141643	0.0032755	0.00723708	0.00296565	0.0018812	0.00077461	0.00064182	0.00141643	0.00174841	0.00318697	0.000995928	0.00119511	0.00254515	0.000686084	0.0032755	0.00194759	0.00318697	0.00303205	0.00177054
OTU_112	0.00349681	0.00104019	0.00150496	0.00119511	0.00148283	0.00216891	0.00161562	0.00112872	0.000863137	0.0018812	0.00154922	0.00318697	0.000907401	0.0022353	0.00318697	0.00157135	0.00433782	0.00185907	0.00146069	0.00135004	0.00128364	0.00449274	0.00205825	0.00309844	0.00192546	0.00356321	0.00349681	0.00274433	0.0112872	0.00416076	0.00351894	0.00221317	0.00219104	0.00250089	0.00225744	0.00391732	0.00285499	0.00606409	0.00356321	0.00451487	0.00382879	0.00528948	0.00205825	0.0018148	0.00141643	0.00250089	0.000243449	0.000663952	0.000420503
OTU_113	0.000686084	0.000708215	0.000907401	0.000863137	0.000619688	0.00101806	0.000619688	0.00104019	0.00141643	0.00106232	0.000885269	0.000486898	0.000486898	0.000995928	0.000796742	0.000951664	0.00121725	0.00135004	0.00104019	0.00101806	0.00194759	0.000752479	0.000619688	0.000442635	0.00064182	0.000531161	0.000730347	0.000752479	0.000442635	0.00077461	0.000420503	0.000420503	0.00141643	0.000796742	0.00108445	0.000154922	0.000177054	0.000442635	0.000841006	0.000265581	0.000287712	0.000841006	0.00117298	0.000398371	0.00077461	0.000708215	0.00110659	0.000376239	0.00050903
OTU_114	0.00190333	0.00119511	0.00261154	0.00347468	0.00331976	0.00172627	0.00205825	0.00214678	0.00440421	0.00270007	0.00424929	0.00427142	0.00548867	0.00261154	0.00159348	0.00137217	0.00121725	0.00101806	0.00148283	0.00152709	0.00110659	0.00154922	0.00108445	0.00117298	0.000929533	0.000708215	0.00126151	0.000575425	0.000597557	0.000973796	0.00077461	0.00143856	0.000730347	0.000995928	0.00130577	0.000818874	0.00119511	0.00165988	0.00106232	0.00119511	0.000973796	0.000553293	0.0013279	0.000597557	0.00234596	0.00121725	0.00210251	0.000951664	0.000885269
OTU_115	0.00126151	8.85269e-05	0.00123938	0.000265581	0.000199186	0.000309844	0.000154922	0.000221317	0.000309844	0.000221317	0.000287712	0.000376239	0.000221317	0.000486898	0.000841006	0.00126151	0.00285499	0.000154922	0.000907401	0.000885269	0.000708215	0.00104019	0.00104019	0.00210251	0.00174841	0.00236809	0.000885269	0.00236809	0.00336402	0.00214678	0.00407224	0.000951664	0.000464766	0.000708215	0.000818874	0.00148283	0.000442635	0.0013943	0.000309844	0.000619688	0.000818874	0.00203612	0.000663952	0.00121725	0.000841006	0.000885269	0.00013279	0.000464766	8.85269e-05
OTU_116	6.63952e-05	0.000309844	0	4.42635e-05	0.000331976	0.00013279	0.000154922	0.000730347	0.000796742	0.000420503	0.000110659	0.00013279	0.000177054	0.000154922	0.000177054	0.000841006	0.000442635	0.000331976	0.000354108	0.00112872	0.00064182	0.000796742	0.00104019	0.00110659	0.00146069	0.000973796	0.00168201	0.00112872	0.00121725	0.000841006	0.0023017	0.00562146	0.00792316	0.00810021	8.85269e-05	0.000309844	0.000154922	0.000354108	0.00050903	0.000420503	0.000243449	0.000177054	0.000354108	0.00050903	0.00064182	0.000575425	6.63952e-05	0.000376239	0.00013279
OTU_117	0.00336402	0.00473619	0.00400584	0.00309844	0.00442635	0.00309844	0.0139873	0.00555506	0.0055772	0.00471406	0.00367387	0.00546654	0.0027886	0.00876416	0.00285499	0.00416076	0.00258941	0.00409437	0.00497964	0.0041829	0.00675018	0.00289926	0.00478045	0.0032755	0.00471406	0.00407224	0.00336402	0.0124159	0.00234596	0.00323123	0.00431569	0.00522309	0.00535588	0.00482472	0.00759118	0.00192546	0.00208038	0.00232383	0.00256728	0.00345255	0.00190333	0.00354108	0.00420503	0.00303205	0.00285499	0.00312057	0.00192546	0.00205825	0.00225744
OTU_118	0	2.21317e-05	0	0	0	0	0	0	0	0	0.00013279	0.00013279	0.000486898	0.000265581	0.000154922	8.85269e-05	0.000110659	0.0497079	0.000154922	0.00013279	0.000177054	0.000309844	0	8.85269e-05	0.00119511	0	0.000110659	0	0	0.000597557	0	0	2.21317e-05	2.21317e-05	0	4.42635e-05	4.42635e-05	0	0.000177054	0	0	0.000486898	2.21317e-05	0	6.63952e-05	2.21317e-05	0	0	4.42635e-05
OTU_119	0.000486898	0.00050903	0.000420503	0.000331976	0.000243449	0.000730347	0.000376239	0.000995928	0.00135004	0.00128364	0.000309844	0.00112872	0.000531161	0.000221317	0.000486898	0.000730347	0.000619688	0.000841006	0.000331976	0.00050903	0.000265581	0.00141643	0.0013279	0.00110659	0.00287712	0.00108445	0.00128364	0.0018812	0.00212465	0.00451487	0.00110659	0.00172627	0.00110659	0.00172627	0.000929533	0.0018148	0.00121725	0.000730347	0.000841006	0.000619688	0.00112872	0.00227957	0.00050903	0.00104019	0.00106232	0.000863137	0.000154922	0.000221317	0.000597557
OTU_120	0.000885269	0.000354108	0.00135004	0.000597557	0.0013279	0.00123938	0.00130577	0.000973796	0.00106232	0.000796742	0.000951664	0.00064182	0.000885269	0.00196972	0.000929533	0.00292139	0.00174841	0.00117298	0.000907401	0.00214678	0.00161562	0.00123938	0.00115085	0.00199186	0.000730347	0.000951664	0.000663952	0.00126151	0.000619688	0.00117298	0.000575425	0.00190333	0.00396158	0.000818874	0.00106232	0.000486898	0.000708215	0.00163775	0.000951664	0.00110659	0.00108445	0.00123938	0.0013943	0.0023017	0.00135004	0.00161562	0.00172627	0.000464766	0.000553293
OTU_121	0.0103576	0.0115749	0.0115306	0.0113978	0.00867564	0.00918467	0.0112208	0.00688297	0.00659525	0.00725921	0.00816661	0.00597557	0.00438208	0.00827727	0.00721494	0.00743626	0.00677231	0.0133454	0.0191218	0.0155586	0.0036296	0.00798955	0.00834366	0.0116413	0.00398371	0.00544441	0.00805595	0.00537801	0.00314271	0.00367387	0.00486898	0.00542227	0.00582064	0.0078125	0.00524522	0.00540014	0.004537	0.0082994	0.00960517	0.00486898	0.00387305	0.00420503	0.0109552	0.00447061	0.0073256	0.0078125	0.00834366	0.0154701	0.0134561
OTU_122	0.00161562	0.000973796	0.000995928	0.00305418	0.00227957	0.00506817	0.00210251	0.00112872	0.000796742	0.000885269	0.00121725	0.00064182	0.000708215	0.00119511	0.000863137	0.000841006	0.00123938	0.000686084	0.000863137	0.00077461	0.000686084	0.000619688	0.000619688	0.00077461	0.000818874	0.000951664	0.00104019	0.000995928	0.000818874	0.000531161	0.000575425	0.00106232	0.00115085	0.00064182	0.000885269	0.000376239	0.000597557	0.00128364	0.000730347	0.000841006	0.00115085	0.000376239	0.00110659	0.000398371	0.000796742	0.000575425	0.00239023	0.000730347	0.000619688
OTU_123	0.000398371	0.000265581	0.000863137	0.00050903	0.000398371	0.000420503	0.00104019	0.000951664	0.00130577	0.000663952	0.000841006	0.00152709	0.00110659	0.00108445	0.00117298	0.0013943	0.00172627	0.000442635	0.000863137	0.000907401	0.00400584	0.000907401	0.000354108	0.000619688	0.000354108	0.000575425	0.000796742	0.00128364	0.000796742	0.000686084	0.000863137	0.000730347	0.000885269	0.000708215	0.000995928	0.000376239	0.000287712	0.000265581	0.000464766	0.000863137	0.000398371	0.000951664	0.000708215	0.00077461	0.000951664	0.000464766	4.42635e-05	0.000199186	0.000907401
OTU_124	0.00528948	0.00013279	0.00137217	0.00135004	0.00135004	0.00135004	0.000420503	0.000420503	0.000154922	0.000464766	0.000929533	0.00196972	0.000287712	0.000398371	0.000177054	0.000265581	0.000177054	0.000177054	0.00179267	0.00064182	0.000796742	0.00245662	0.000420503	0.000841006	0.00064182	0.00077461	0.000154922	0.000730347	8.85269e-05	6.63952e-05	0.000199186	0.00013279	0.000309844	0.000420503	0.00112872	0.000243449	4.42635e-05	0.000221317	6.63952e-05	0.00141643	0.000309844	8.85269e-05	0.000531161	4.42635e-05	0.000464766	0.000442635	0.000154922	0.000553293	0.0022353
OTU_125	0.00064182	0.000354108	0.000752479	0.000398371	0.00077461	0.000663952	0.00192546	0.000376239	0.000553293	0.000686084	0.00143856	0.00148283	0.000796742	0.00117298	0.000841006	0.00157135	0.0022353	0.000597557	0.00137217	0.000553293	0.00119511	0.000929533	0.000442635	0.000708215	0.000686084	0.000619688	0.000464766	0.00110659	0.00050903	0.000464766	0.000553293	0.000553293	0.000398371	0.000663952	0.00196972	0.000863137	0.00101806	0.00064182	0.000841006	0.00128364	0.000796742	0.00146069	0.000973796	0.000907401	0.00077461	0.00115085	0.000177054	0.000265581	0.000730347
OTU_126	0.00141643	0.000464766	0.000995928	0.000995928	0.00135004	0.00201399	0.000420503	0.000420503	0.000442635	0.000575425	0.000376239	0.000354108	0.000221317	0.000442635	0.000398371	0.000486898	0.000398371	0.000110659	0.000110659	0.000199186	0.000110659	0.000553293	0.000597557	0.000730347	0.000442635	0.000995928	0.000885269	0.00172627	0.000221317	6.63952e-05	0.000331976	0.000354108	0.000486898	0.000354108	0.000619688	0.000841006	0.000686084	0.00236809	0.000885269	0.00316484	0.00112872	0.000309844	0.000951664	0.000442635	0.00146069	0.00101806	0.00121725	0.00108445	0.000995928
OTU_127	0.000973796	0.000464766	0.00137217	0.0041165	0.00077461	0.00159348	0.00210251	0.00119511	0.00141643	0.00128364	0.0018812	0.00143856	0.000708215	0.00165988	0.00150496	0.000818874	0.00208038	0.000907401	0.00165988	0.000863137	0.00396158	0.00121725	0.000907401	0.000973796	0.000752479	0.000995928	0.00168201	0.00108445	0.00106232	0.000597557	0.000708215	0.000818874	0.00128364	0.00168201	0.00077461	0.000619688	0.000354108	0.00104019	0.000951664	0.000841006	0.00112872	0.000442635	0.000929533	0.000663952	0.00148283	0.00117298	0.000597557	0.00205825	0.00146069
OTU_128	0.00289926	0.00157135	0.00396158	0.00466979	0.00336402	0.00331976	0.0109331	0.00409437	0.00115085	0.00300992	0.00077461	0.0130356	0.00165988	0.00398371	0.0013279	0.0023017	0.00232383	0.000177054	0.00358534	0.000420503	0.00150496	0.00289926	0.000177054	0.00564359	0.00117298	0.00199186	0.000686084	0.00263368	0.000154922	6.63952e-05	0.000221317	0.000154922	0.000376239	0.000597557	0.000708215	0.000663952	0.000331976	0.000331976	0.00126151	0.00152709	0.000154922	0.00115085	0.000752479	0.00179267	0.00050903	0.00050903	0.000177054	0.000177054	0.000442635
OTU_129	0.000730347	0.000619688	0.00236809	0.00104019	0.00172627	0.000818874	0.00192546	0.000796742	0.00225744	0.000929533	0.000929533	0.000309844	0.000486898	0.00126151	0.00380666	0.00234596	0.000553293	0.000708215	0.000841006	0.00126151	0.00334189	0.00126151	0.00130577	0.000752479	0.000907401	0.00115085	0.00161562	0.00438208	0.000885269	0.000818874	0.00106232	0.00112872	0.00902975	0.00174841	0.00274433	0.000597557	0.000575425	0.000951664	0.00106232	0.0013279	0.000818874	0.000663952	0.000885269	0.000287712	0.0041829	0.00241236	0.000398371	0.000442635	0.00077461
OTU_130	0.000331976	0.000575425	0.000376239	0.00170414	0.00159348	0.000287712	0.000331976	0.000663952	0.00104019	0.000708215	0.000265581	0.000376239	0.000376239	0.000354108	0.000973796	0.000243449	8.85269e-05	0.00013279	0.000243449	0.000110659	0.000199186	0.000309844	0.000597557	0.000442635	0.000354108	0.000398371	0.00203612	0.000398371	0.000154922	0.000221317	0.000199186	0.000309844	0.000199186	0.000309844	0.000929533	0.000531161	0.000841006	0.00192546	0.0109109	0.00199186	0.000995928	0.000885269	0.00159348	0.00119511	0.00101806	0.000863137	6.63952e-05	0.000110659	0.000110659
OTU_131	0.000841006	0.000154922	0.000420503	0.000154922	0.00013279	0.000398371	0.000420503	0.000464766	0.000331976	0.000265581	0.000265581	0.000243449	0.000354108	0.000597557	0.0022353	0.000376239	0.000398371	4.42635e-05	0.000442635	0.000420503	0.000154922	0.00380666	0.00367387	0.00438208	0.00135004	0.00101806	0.000973796	0.00064182	0.00759118	0.000354108	0.00050903	0.00050903	0.000243449	0.000597557	0.000553293	0.00270007	0.00480258	0.00951664	0.0013943	0.00495751	0.00270007	0.000531161	0.00413863	0.000597557	0.000796742	0.00106232	0.000995928	0.00617475	0.000619688
OTU_132	0.000110659	8.85269e-05	0.000531161	0.000221317	0.000863137	0.000686084	0.000708215	0.000331976	8.85269e-05	0.000265581	0.000486898	0.000951664	0.000597557	0.000619688	0.000951664	0.00119511	0.00292139	0.00077461	0.00316484	0.00296565	0.000730347	0.000796742	0.000796742	0.00356321	0.000973796	0.00101806	0.00126151	0.00108445	0.0027886	0.00455914	0.00863137	0.00172627	0.000929533	0.00141643	0.000177054	0.00128364	0.000619688	0.00115085	0.000818874	0.00163775	0.00110659	0.000730347	0.00110659	0.000398371	0.000221317	0.000221317	0.00050903	0.000531161	6.63952e-05
OTU_133	0.000973796	0.00115085	0.00077461	0.00210251	0.00115085	0.000995928	0.000929533	0.00183693	0.00123938	0.00077461	0.00110659	0.000730347	0.000597557	0.00119511	0.000575425	0.000464766	0.000531161	0.00137217	0.000818874	0.00210251	0.000995928	0.000951664	0.00112872	0.000907401	0.00130577	0.000951664	0.0018148	0.00289926	0.000730347	0.00152709	0.000995928	0.00115085	0.000863137	0.00130577	0.00528948	0.000730347	0.000863137	0.000752479	0.00152709	0.000708215	0.000951664	0.00119511	0.000995928	0.000907401	0.00135004	0.000686084	0.000619688	0.00205825	0.00161562
OTU_134	0.00101806	4.42635e-05	0.00077461	8.85269e-05	8.85269e-05	0.000287712	0.000398371	0.000331976	0.000199186	0.000376239	0.000221317	0.00013279	0.00013279	0.000243449	0.000287712	0.00143856	0.000243449	0.000331976	0.000708215	0.000619688	0.000331976	0.00050903	0.000686084	0.000464766	0.000420503	0.00177054	0.00106232	0.000818874	0.00323123	0.00520096	0.00542227	0.00537801	0.000708215	0.00121725	0.00077461	0.000177054	0.00050903	0.000398371	0.000110659	8.85269e-05	0.000531161	0.000885269	0.00050903	0.000309844	0.000309844	0.000154922	0.000110659	2.21317e-05	2.21317e-05
OTU_135	0.00190333	0.00112872	0.00117298	0.00064182	0.000752479	0.000221317	0.000686084	0.00108445	0.000841006	0.000863137	0.000929533	0.00117298	0.00126151	0.00137217	0.00104019	0.000951664	0.000486898	0.00190333	0.00106232	0.00126151	0.00101806	0.00110659	0.000376239	0.000442635	0.000796742	0.000420503	0.000265581	0.000177054	6.63952e-05	0.000619688	0.000309844	0.000354108	0.000863137	0.000885269	0.00101806	0.000597557	0.000619688	0.000752479	0.000553293	0.00150496	0.000376239	0.00101806	0.00119511	0.000686084	0.00303205	0.000863137	0.00234596	0.000929533	0.00227957
OTU_136	0.0018812	0.00351894	0.00263368	0.00285499	0.00270007	0.00254515	0.00300992	0.00378453	0.0027886	0.00236809	0.00256728	0.0018148	0.00210251	0.00336402	0.00349681	0.00289926	0.00287712	0.00590917	0.003696	0.00617475	0.00416076	0.00214678	0.00196972	0.00168201	0.00287712	0.00241236	0.00307631	0.00205825	0.0013943	0.00258941	0.00190333	0.00296565	0.003696	0.00190333	0.0018812	0.000752479	0.00146069	0.00146069	0.00285499	0.00190333	0.00154922	0.00227957	0.00285499	0.00232383	0.0027886	0.00190333	0.00192546	0.00159348	0.00289926
OTU_137	0.00050903	0.000309844	0.000686084	0.000287712	0.000464766	0.00064182	0.000486898	0.000929533	0.000951664	0.00137217	0.000265581	0.00064182	0.000221317	0.000686084	0.000973796	0.000796742	0.000973796	0.000376239	0.000686084	0.000686084	0.000376239	0.00115085	0.000995928	0.000995928	0.000575425	0.000686084	0.000686084	0.000354108	0.00154922	0.000442635	0.00112872	0.000486898	0.000442635	0.000331976	0.000420503	0.00050903	0.000575425	0.00154922	0.000708215	0.00064182	0.000575425	0.000686084	0.00064182	0.000597557	0.000863137	0.000442635	0.000110659	0.000243449	0.00013279
OTU_138	0.000376239	0.000730347	0.000398371	0.00115085	0.00165988	0.00329763	0.000442635	0.000796742	0.000553293	0.000708215	0.000354108	0.000907401	0.000442635	0.00064182	0.000575425	0.000597557	0.000708215	0.000154922	0.000331976	0.000841006	0.000287712	0.000995928	0.000752479	0.000686084	0.00174841	0.00165988	0.00172627	0.00203612	0.000708215	0.000597557	0.000553293	0.00123938	0.000708215	0.000708215	0.000686084	0.000420503	0.000796742	0.000442635	0.00128364	0.00141643	0.00112872	0.000420503	0.00123938	0.00152709	0.00117298	0.000730347	0.00170414	0.00343042	0.00325336
OTU_139	0.000110659	0.000110659	8.85269e-05	2.21317e-05	6.63952e-05	8.85269e-05	0	0.000154922	6.63952e-05	0.000110659	0.000199186	0.00013279	0	8.85269e-05	6.63952e-05	2.21317e-05	4.42635e-05	8.85269e-05	4.42635e-05	0.000154922	0	4.42635e-05	0.000177054	0.00013279	8.85269e-05	4.42635e-05	4.42635e-05	4.42635e-05	6.63952e-05	6.63952e-05	4.42635e-05	8.85269e-05	0.000265581	8.85269e-05	4.42635e-05	0.000110659	8.85269e-05	0.000354108	4.42635e-05	4.42635e-05	0.00013279	0.000199186	4.42635e-05	4.42635e-05	0.00013279	4.42635e-05	0.000199186	0.00013279	0
OTU_140	0.00130577	0.000863137	0.000686084	0.0013279	0.000708215	0.0013943	0.000995928	0.00135004	0.00185907	0.00121725	0.000686084	0.00128364	0.000597557	0.000486898	0.00112872	0.000885269	0.00050903	0.000531161	0.000841006	0.00106232	0.000708215	0.00101806	0.00159348	0.000951664	0.00117298	0.00128364	0.00192546	0.00117298	0.00119511	0.000929533	0.000863137	0.00170414	0.000995928	0.00168201	0.000575425	0.000619688	0.00050903	0.000885269	0.000730347	0.00112872	0.00112872	0.00135004	0.00104019	0.000597557	0.00077461	0.000995928	0.000995928	0.00159348	0.00112872
OTU_141	0.00106232	0.000929533	0.00115085	0.000686084	0.013279	0.00119511	0.00050903	0.000973796	0.000951664	0.00104019	0.000730347	0.00101806	0.000730347	0.00196972	0.000309844	0.00216891	0.000663952	0.000243449	0.000265581	0.00013279	0.00077461	0.000331976	0.000221317	0.000243449	0.000177054	0.000553293	0.000110659	0.00141643	0.000265581	2.21317e-05	6.63952e-05	4.42635e-05	6.63952e-05	0	0.000199186	0.000110659	6.63952e-05	0.000309844	6.63952e-05	0.00121725	0.00013279	0	6.63952e-05	8.85269e-05	0.00013279	0.000154922	0	2.21317e-05	0.000199186
OTU_142	0.00126151	0.000885269	0.00121725	0.000863137	0.000398371	0.000752479	0.000398371	0.000907401	0.00157135	0.00236809	0.000752479	0.00064182	0.000730347	0.000531161	0.0013943	0.000531161	0.00163775	0.000199186	0.000553293	0.000752479	0.000464766	0.00221317	0.00137217	0.000973796	0.000841006	0.000553293	0.000818874	0.00050903	0.00112872	0.00101806	0.00126151	0.000663952	0.000708215	0.000995928	0.000730347	0.00077461	0.000686084	0.000464766	0.00194759	0.000663952	0.000730347	0.000841006	0.000708215	0.000464766	0.00064182	0.000907401	2.21317e-05	0.000110659	0.000199186
OTU_143	0.000376239	0.000154922	0.000221317	0.000287712	0.000420503	0.000553293	0.000265581	0.000486898	0.000531161	0.000331976	0.000354108	0.000287712	0.000331976	0.000265581	0.000243449	0.000154922	0.000221317	8.85269e-05	0.000420503	0.000199186	0.000619688	0.000686084	0.000354108	0.000663952	0.000929533	0.000553293	0.000597557	0.000376239	0.000442635	0.000686084	0.000686084	0.00106232	0.00172627	0.000841006	0.000752479	0.000442635	0.000531161	0.000841006	0.00108445	0.00154922	0.00064182	0.000287712	0.000863137	0.00267794	0.00281073	0.00172627	0.000885269	0.000597557	0.000331976
OTU_144	0.0013279	0.000309844	0.00115085	0.000730347	0.00077461	0.000686084	0.000730347	0.00190333	0.00101806	0.00150496	0.00143856	0.00199186	0.00077461	0.00172627	0.00790103	0.00270007	0.00312057	0.000885269	0.00225744	0.00192546	0.00106232	0.00568785	0.00309844	0.00285499	0.00148283	0.004537	0.00183693	0.00309844	0.00586491	0.00179267	0.00179267	0.00331976	0.0027222	0.00192546	0.00347468	0.00615262	0.003696	0.00624115	0.00254515	0.00241236	0.00294352	0.00655099	0.00165988	0.00349681	0.00203612	0.00221317	0.000265581	0.00199186	0.00165988
OTU_145	0.000619688	0.00064182	0.000486898	0.000287712	0.000177054	0.000110659	0.000154922	0.00143856	0.000708215	0.00077461	0.000796742	0.000796742	0.000398371	0.000398371	0.000354108	0.000420503	0.000752479	0.00119511	0.000331976	0.00106232	0.000331976	0.000597557	0.00126151	0.00168201	0.00159348	0.00106232	0.000553293	0.000686084	0.00110659	0.000686084	0.000531161	0.00110659	0.00077461	0.000818874	0.000708215	0.000331976	0.000442635	0.000553293	0.000597557	0.000331976	0.00137217	0.000486898	0.000442635	0.000597557	0.000818874	0.000995928	0.00194759	0.000752479	0.000309844
OTU_146	0.000619688	0.000686084	0.000575425	0.00112872	0.000619688	0.000686084	0.00050903	0.000597557	0.000464766	0.000708215	0.000265581	0.000154922	0.000376239	0.000442635	0.00106232	0.000973796	0.000619688	0.000486898	0.000398371	0.00077461	0.000287712	0.000730347	0.000376239	0.000730347	0.000597557	0.000863137	0.000951664	0.000686084	0.000663952	0.000796742	0.000398371	0.000973796	0.00159348	0.00104019	0.000309844	0.00050903	0.000863137	0.000973796	0.000841006	0.000553293	0.000907401	0.00110659	0.000575425	0.000442635	0.00117298	0.000863137	0.000442635	0.000818874	0.00050903
OTU_147	0.000841006	0.00137217	0.000818874	0.000863137	0.000708215	0.00123938	0.000841006	0.00117298	0.00110659	0.00148283	0.00108445	0.000597557	0.000995928	0.00130577	0.00112872	0.00117298	0.00101806	0.000553293	0.00123938	0.00227957	0.000730347	0.0013279	0.00154922	0.000597557	0.00148283	0.00110659	0.00148283	0.000730347	0.00117298	0.00126151	0.00108445	0.00123938	0.00135004	0.00190333	0.00159348	0.000818874	0.00121725	0.00141643	0.00154922	0.000951664	0.00106232	0.00126151	0.00137217	0.0013943	0.00148283	0.00168201	0.000863137	0.0013279	0.000841006
OTU_148	0.00276647	2.21317e-05	0.00128364	0.000265581	0.000221317	0.000221317	0.000885269	0.000221317	0.000265581	0.000708215	0.000154922	0.000553293	2.21317e-05	0.000597557	0.00247875	0.000331976	0.00112872	8.85269e-05	0.000752479	0.000110659	0.000331976	0.0018148	0.000398371	0.00064182	0.000177054	0.00190333	0.000354108	0.000597557	0.003696	0.000221317	0.0013279	0.000553293	0.000354108	0.000221317	0.000354108	0.00382879	0.000575425	0.00717068	0.000199186	0.000973796	0.000265581	0.000663952	0.000354108	0.000331976	0.000243449	4.42635e-05	0.000177054	0.000199186	8.85269e-05
OTU_149	0.00170414	0.00289926	0.00250089	0.00219104	0.00159348	0.00179267	0.00221317	0.00281073	0.00245662	0.00185907	0.00174841	0.00143856	0.00165988	0.00177054	0.00221317	0.00141643	0.00161562	0.00478045	0.00283286	0.00382879	0.00212465	0.00172627	0.00174841	0.00117298	0.00300992	0.00161562	0.00340829	0.00130577	0.00112872	0.00323123	0.00146069	0.00201399	0.00263368	0.00196972	0.00126151	0.000663952	0.00112872	0.00104019	0.00192546	0.000796742	0.000841006	0.0013943	0.00219104	0.0018812	0.00148283	0.000929533	0.00177054	0.00172627	0.00137217
OTU_150	0.00165988	0.00117298	0.00234596	0.00064182	0.00121725	0.000885269	0.00296565	0.000597557	0.00225744	0.000796742	0.00256728	0.00126151	0.00135004	0.00247875	0.00121725	0.00376239	0.00219104	0.000951664	0.00440421	0.00170414	0.0160234	0.00126151	0.00172627	0.00123938	0.000841006	0.00174841	0.000995928	0.00898548	0.000663952	0.000597557	0.00119511	0.00121725	0.0041829	0.000973796	0.00626328	0.000553293	0.000464766	0.000885269	0.00050903	0.00161562	0.000663952	0.00108445	0.00135004	0.000730347	0.00239023	0.00077461	0.000354108	0.000376239	0.00214678
OTU_151	0.000331976	0.00077461	0.000331976	0.000331976	0.000309844	0.000287712	0.000376239	0.000841006	0.000885269	0.00077461	0.00199186	0.00174841	0.000398371	0.000486898	0.00101806	0.00300992	0.00152709	0.000420503	0.000531161	0.000796742	0.000442635	0.000597557	0.000531161	0.000686084	0.000486898	0.000376239	0.000331976	0.000442635	0.000686084	0.000420503	0.000575425	0.00150496	0.000420503	0.000265581	0.000243449	0.000398371	0.000398371	0.00148283	0.00163775	0.000708215	0.000575425	0.000243449	0.000442635	0.000354108	0.000354108	0.000398371	0.000177054	0.000486898	0.000154922
OTU_152	0.00192546	0.00013279	0.000663952	0.00405011	0.00336402	0.000686084	0.000154922	0.000331976	0.000287712	0.000531161	0.000973796	0.000907401	0.00137217	0.00205825	0.00150496	0.000597557	0.000597557	0.00179267	0.000796742	0.000663952	0.000177054	0.000553293	0.000663952	0.00201399	0.00101806	0.00163775	0.00064182	0.00225744	0.000398371	0.000221317	0.000309844	0.000951664	0.00064182	0.000265581	0.000730347	0.000110659	0.000110659	0.00064182	0.000309844	0.00292139	0.00252302	0.000354108	0.00117298	6.63952e-05	0.00050903	0.00135004	0.00243449	0.000863137	0.000177054
OTU_153	0.000553293	0.000575425	0.000730347	0.00064182	0.000398371	0.00013279	0.000265581	0.00374026	0.00141643	0.00110659	0.000376239	0.000398371	0.000199186	8.85269e-05	0.000243449	0.000221317	6.63952e-05	8.85269e-05	0.000177054	0.000309844	0.000177054	0.000796742	0.00247875	0.00413863	0.00216891	0.00232383	0.00143856	0.00183693	0.000309844	0.000287712	0.000398371	0.00106232	0.00050903	0.000907401	0.00013279	0.000486898	0.000331976	0.000177054	0.000199186	0.000177054	0.000110659	0.000531161	2.21317e-05	0.000531161	0.000354108	0.000442635	0.000309844	0.000110659	0.000331976
OTU_154	0.000287712	0	6.63952e-05	0.000331976	0.000619688	4.42635e-05	4.42635e-05	8.85269e-05	0.000177054	0.00117298	0.000243449	2.21317e-05	0.000110659	0.000331976	0.000221317	0.00013279	0.000177054	0.000331976	6.63952e-05	0.000221317	0.000110659	0.00148283	0.000243449	0.000265581	0.00013279	6.63952e-05	4.42635e-05	8.85269e-05	4.42635e-05	0.000309844	6.63952e-05	2.21317e-05	0.000486898	0.00106232	0.00196972	0.000309844	0.00064182	0.000730347	0.000597557	0.00077461	0.000398371	0.000486898	0.00064182	0.000354108	0.00123938	0.00896335	0	0	0.000221317
OTU_155	0.000177054	0.000442635	0.000420503	0.000354108	0.00050903	0.000309844	0.000730347	0.000486898	0.000331976	0.000243449	0.000929533	0.000442635	0.000841006	0.000730347	0.00261154	0.00464766	0.00199186	0.00748052	0.00365174	0.00396158	0.00179267	0.000929533	0.000354108	0.000199186	0.000486898	0.000287712	0.000619688	0.000354108	0.000331976	0.00101806	0.000464766	0.000619688	0.000575425	0.000177054	0.000553293	4.42635e-05	0.000177054	0.000199186	0.000464766	0.000575425	0.000221317	0.000929533	0.000531161	0.000575425	0.000287712	0.000221317	0.000221317	6.63952e-05	0.000110659
OTU_156	0.00077461	0.000354108	0.000796742	0.000818874	0.000730347	0.000619688	0.00137217	0.00115085	0.00104019	0.00148283	0.000553293	0.000841006	0.000464766	0.00101806	0.000885269	0.00146069	0.00183693	0.00064182	0.00216891	0.000973796	0.0023017	0.00121725	0.000575425	0.000597557	0.000442635	0.000885269	0.000730347	0.00112872	0.00117298	0.000973796	0.000863137	0.00064182	0.000929533	0.00121725	0.000752479	0.00135004	0.00108445	0.00110659	0.000818874	0.000995928	0.000973796	0.00210251	0.00137217	0.00119511	0.00165988	0.00110659	0.000287712	0.000442635	0.000575425
OTU_157	0.00128364	0.000110659	0.00130577	0.000287712	0.000110659	0.000309844	0.00117298	0.000265581	0.000663952	0.000575425	0.000376239	0.000331976	0.000110659	0.000464766	0.000309844	0.000309844	0.000199186	0.000265581	0.000398371	0.00077461	0.000331976	0.00157135	0.00478045	0.0018812	0.000841006	0.00256728	0.00168201	0.000199186	0.000331976	0.00064182	0.000663952	0.00179267	0.00150496	0.000575425	0.000663952	0.00064182	0.000486898	0.00185907	0.00117298	0.000863137	0.000995928	0.000221317	0.00398371	0.00112872	0.0215342	0.003696	0.0155586	0.00750266	0.00325336
OTU_158	0.000863137	0.00146069	0.00159348	0.00232383	0.00117298	0.000885269	0.000973796	0.00458127	0.00307631	0.00283286	0.000995928	0.000708215	0.000863137	0.00435995	0.0013279	0.00101806	0.00165988	0.000841006	0.00148283	0.00108445	0.00194759	0.00104019	0.000464766	0.000199186	0.000376239	0.000752479	0.00077461	0.000354108	0.000442635	0.00104019	0.000287712	0.00110659	0.00112872	0.000841006	0.000841006	0.000376239	0.000486898	0.00106232	0.000796742	0.000885269	0.000398371	0.00201399	0.00123938	0.00192546	0.00148283	0.00101806	0.000486898	0.000154922	0.00212465
OTU_159	0.00121725	0.00141643	0.00112872	0.00077461	0.000973796	0.00121725	0.000686084	0.00104019	0.00108445	0.000995928	0.000973796	0.00064182	0.00077461	0.000863137	0.000686084	0.00130577	0.000951664	0.00064182	0.000619688	0.000796742	0.00170414	0.00077461	0.000863137	0.00050903	0.000796742	0.000531161	0.00077461	0.00112872	0.000309844	0.000575425	0.00050903	0.000730347	0.000619688	0.000841006	0.00148283	0.000663952	0.000929533	0.000686084	0.00050903	0.000818874	0.000597557	0.000885269	0.00104019	0.000354108	0.000929533	0.00064182	0.000752479	0.000531161	0.000730347
OTU_160	0.000597557	0.00500177	0.00225744	0.00323123	0.00267794	0.00077461	0.00402797	0.000730347	0.000730347	0.000486898	0.00106232	0.000331976	0.000464766	0.00143856	0.00112872	0.00475832	0.00380666	0.00730347	0.00263368	0.00686084	0.00606409	0.00064182	0.000265581	8.85269e-05	0.000354108	0.000199186	0.000331976	0.000243449	0.000331976	0.00130577	0.000464766	0.000177054	0.00130577	0.000464766	0.00161562	2.21317e-05	0.000154922	0.000287712	0.000464766	0.00013279	0.000398371	0.000619688	0.000420503	0.000110659	0.000553293	0.000110659	0.00110659	0.000287712	0.000265581
OTU_161	0.000619688	0.000863137	0.000995928	0.000553293	0.000309844	0.00013279	0.000686084	0.000708215	0.000398371	0.000420503	0.000863137	0.000331976	0.000531161	0.00146069	0.000730347	0.000907401	0.000398371	0.000420503	0.000486898	0.0023017	0.00157135	0.000531161	0.000553293	0.000110659	0.000486898	0.000863137	0.00148283	0.000597557	0.000154922	0.000221317	0.000464766	0.000752479	0.00050903	0.000287712	0.00146069	0.000154922	0.000287712	0.00077461	0.00050903	0.000420503	0.000265581	0.000331976	0.000686084	0.000752479	0.000619688	0.000376239	8.85269e-05	0.000486898	0.000199186
OTU_162	0.000885269	0.000199186	0.00013279	0.000265581	2.21317e-05	0.000619688	0.00126151	0.000575425	0.000907401	0.00050903	0.000398371	6.63952e-05	0.000287712	0.000154922	0.000110659	6.63952e-05	0.00117298	0.000287712	0.000221317	0.000265581	6.63952e-05	0.000265581	0.000265581	0.000420503	0.00157135	0.000199186	0.00050903	0.000265581	0.00750266	0.0013279	0.00064182	0.00077461	0.000420503	0.000442635	0.000398371	0.000265581	0.000243449	0.000110659	0.00108445	0.000110659	0.000376239	4.42635e-05	0.000376239	0.00137217	0.000221317	0.000309844	0.000951664	0.000597557	8.85269e-05
OTU_163	0.000309844	0.00064182	0.000841006	0.00245662	0.00212465	0.00064182	0.000841006	0.00104019	0.00104019	0.000730347	0.000973796	0.000597557	0.000885269	0.00064182	0.00265581	0.00183693	0.00177054	0.00931746	0.00117298	0.00241236	0.0023017	0.00157135	0.000973796	0.000841006	0.00250089	0.00135004	0.00168201	0.00172627	0.00101806	0.00360747	0.00141643	0.00121725	0.00101806	0.00177054	0.000841006	0.000531161	0.000663952	0.000973796	0.00398371	0.00137217	0.00177054	0.00179267	0.00205825	0.00172627	0.00163775	0.0013943	0.000708215	0.00177054	0.000907401
OTU_164	0.00137217	0.00108445	0.00143856	0.00192546	0.00157135	0.00165988	0.000907401	0.00214678	0.00196972	0.0018812	0.00152709	0.000907401	0.00077461	0.00119511	0.000863137	0.000973796	0.000663952	0.000597557	0.000863137	0.00077461	0.000619688	0.00106232	0.00077461	0.000752479	0.00064182	0.000708215	0.000752479	0.0013279	0.000619688	0.000398371	0.000575425	0.00077461	0.00117298	0.00106232	0.00196972	0.000420503	0.000885269	0.0013279	0.00110659	0.00168201	0.00110659	0.000686084	0.00101806	0.000796742	0.00115085	0.00108445	0.000531161	0.00110659	0.000553293
OTU_165	0.000597557	0.000442635	0.00064182	0.000619688	0.000420503	0.0018148	0.000708215	0.00064182	0.000686084	0.000531161	0.000907401	0.00106232	0.00216891	0.00227957	0.000708215	0.000531161	0.000464766	0.000154922	0.000531161	0.000354108	0.0023017	0.000376239	8.85269e-05	0.000177054	0.000464766	0.000376239	0.000110659	4.42635e-05	0.000154922	0.000154922	0.000154922	0.00013279	0.000420503	8.85269e-05	0.000464766	0.00013279	0.000221317	0.000287712	0.00013279	6.63952e-05	0.000265581	0.000110659	0.000442635	6.63952e-05	0.000265581	0.00013279	0.000331976	0.000154922	0.00841006
OTU_166	0.00203612	0.000331976	0.00159348	0.000464766	0.00117298	0.000597557	0.000398371	0.000708215	0.000398371	0.000575425	0.000752479	0.000907401	0.00064182	0.000951664	0.000663952	0.00163775	0.00185907	0.000951664	0.0013943	0.00214678	0.000708215	0.00170414	0.00159348	0.00216891	0.00174841	0.00402797	0.00128364	0.0018812	0.000973796	0.00212465	0.00241236	0.00163775	0.00115085	0.00177054	0.00110659	0.00254515	0.00309844	0.00318697	0.00287712	0.00407224	0.0018148	0.0013279	0.000752479	0.0018148	0.00365174	0.00216891	0.000464766	0.000663952	0.00013279
OTU_167	0.000486898	0.000199186	0.000331976	0.000376239	0.000376239	0.000376239	0.000752479	0.0013943	0.00101806	0.00106232	0.00110659	0.00148283	0.000907401	0.00108445	0.000486898	0.00101806	0.00121725	0.00179267	0.00190333	0.00236809	0.00121725	0.000863137	0.000951664	0.00143856	0.00130577	0.00121725	0.00115085	0.000818874	0.000951664	0.0101585	0.0027886	0.00312057	0.00168201	0.00179267	0.000420503	0.000464766	0.000686084	0.000309844	0.000398371	0.000420503	0.000531161	0.00227957	0.000553293	0.00199186	0.0013279	0.000730347	0.000309844	0.000796742	0.0013943
OTU_168	0	4.42635e-05	0	2.21317e-05	4.42635e-05	0	2.21317e-05	6.63952e-05	0.00013279	0.000796742	4.42635e-05	0.000110659	2.21317e-05	2.21317e-05	0.000199186	4.42635e-05	0.000177054	4.42635e-05	8.85269e-05	0.000398371	0.000177054	0.00126151	0.000221317	0.000929533	0.000265581	0.000376239	8.85269e-05	0.000154922	8.85269e-05	0.000907401	0.00013279	0.000331976	0.000398371	0.00064182	0.00064182	0.000442635	0.000531161	0.000686084	0.000752479	0.000486898	0.000376239	0.000686084	0.00174841	0.00367387	0.0032755	0.0106896	0.00254515	0.000177054	0.000619688
OTU_169	0.000885269	0.000331976	0.00104019	0.000885269	0.000575425	0.00077461	0.000995928	0.000730347	0.00077461	0.000464766	0.000531161	0.000442635	0.000287712	0.000354108	0.000597557	0.000575425	0.000420503	0.000486898	0.000331976	0.00106232	0.000398371	0.000553293	0.000575425	0.000907401	0.00077461	0.000796742	0.00106232	0.000885269	0.000243449	0.00106232	0.000354108	0.00077461	0.00064182	0.000708215	0.000818874	0.000177054	0.000154922	0.000154922	0.000553293	0.000199186	0.000221317	0.00143856	0.000686084	0.000398371	0.000708215	0.000221317	0.000331976	0.000907401	0.000309844
OTU_170	0.000929533	0.000730347	0.000841006	0.000619688	0.000177054	0.000486898	0.000331976	0.00106232	0.00281073	0.00177054	0.000708215	0.00422716	0.00170414	0.000420503	0.000708215	0.000575425	0.00179267	0.000951664	0.000597557	0.00077461	0.00064182	0.00050903	0.000531161	0.000863137	0.000863137	0.000531161	0.000597557	0.000243449	0.000796742	0.00466979	0.00203612	0.000907401	0.000420503	0.00064182	0.000287712	0.00101806	0.00285499	0.000531161	0.00126151	0.000331976	0.000730347	0.00121725	0.000686084	0.00208038	0.00064182	0.000553293	0.000110659	4.42635e-05	2.21317e-05
OTU_171	0.00146069	0.000663952	0.00185907	0.00152709	0.00121725	0.00077461	0.00201399	0.00115085	0.00161562	0.00148283	0.00192546	0.00221317	0.00201399	0.00289926	0.00135004	0.00104019	0.000995928	0.00104019	0.00128364	0.00117298	0.00219104	0.0013943	0.00135004	0.00110659	0.00126151	0.000863137	0.000973796	0.00148283	0.000752479	0.000907401	0.000885269	0.00137217	0.00104019	0.00194759	0.00161562	0.000818874	0.00104019	0.00150496	0.00112872	0.00196972	0.00115085	0.00110659	0.00163775	0.000885269	0.0018812	0.00119511	0.00276647	0.000708215	0.000841006
OTU_172	0.00119511	0.000885269	0.000619688	0.000730347	0.000354108	0.00126151	0.000354108	0.000929533	0.000995928	0.000951664	0.00221317	0.00212465	0.00208038	0.00106232	0.00064182	0.000531161	0.000907401	0.000376239	0.00050903	0.000973796	0.00077461	0.000951664	0.000885269	0.000752479	0.00112872	0.000752479	0.000619688	0.000531161	0.000973796	0.000376239	0.00050903	0.00108445	0.000885269	0.00121725	0.000486898	0.000553293	0.000464766	0.000464766	0.000199186	0.000199186	0.000486898	0.000221317	0.000177054	0.000354108	0.000309844	0.00050903	0.00077461	0.000177054	0.000177054
OTU_173	0.00161562	0.00267794	0.00161562	0.00159348	0.000841006	0.00163775	0.000973796	0.00157135	0.00141643	0.00141643	0.000730347	0.00064182	0.000796742	0.000951664	0.00119511	0.00119511	0.000796742	0.00106232	0.000686084	0.00104019	0.000752479	0.0018148	0.00135004	0.00126151	0.00128364	0.00170414	0.00183693	0.00108445	0.00137217	0.000597557	0.000686084	0.00123938	0.00192546	0.00152709	0.000796742	0.00115085	0.00146069	0.00239023	0.00161562	0.00110659	0.00143856	0.000995928	0.00104019	0.00115085	0.00172627	0.00137217	0.00119511	0.00150496	0.00104019
OTU_174	0.000442635	0.000177054	0.000796742	0.000265581	0.000531161	0.000951664	0.000752479	0.00148283	0.00126151	0.000442635	0.00108445	0.00117298	0.000575425	0.000708215	0.000951664	0.00165988	0.0069051	0.00143856	0.0013279	0.00232383	0.00212465	0.00110659	0.00108445	0.000951664	0.000841006	0.00110659	0.00112872	0.00146069	0.00141643	0.00256728	0.00117298	0.00258941	0.00745839	0.00163775	0.00347468	0.000531161	0.000619688	0.000951664	0.00126151	0.000907401	0.00227957	0.00241236	0.0013943	0.0122388	0.00371813	0.00263368	0.000243449	0.000221317	0.000708215
OTU_175	0.000398371	0.000177054	0.000442635	0.000553293	0.000331976	0.000221317	0.000199186	0.00128364	0.00110659	0.00112872	0.000420503	0.000597557	0.000442635	0.000531161	0.000398371	0.000221317	0.000287712	0.000398371	0.000398371	0.000464766	0.000597557	0.00150496	0.00212465	0.00190333	0.00168201	0.00130577	0.00130577	0.00128364	0.000796742	0.00110659	0.000708215	0.00064182	0.00101806	0.000863137	0.00170414	0.00143856	0.00174841	0.00154922	0.00214678	0.00119511	0.00154922	0.00190333	0.00250089	0.0013943	0.00208038	0.00157135	0.00119511	0.00241236	0.00203612
OTU_176	0.00159348	0.000663952	0.00126151	0.00064182	0.000929533	0.000951664	0.00126151	0.00168201	0.00146069	0.00165988	0.000818874	0.00106232	0.00101806	0.00177054	0.00110659	0.000995928	0.00208038	0.000973796	0.00135004	0.00150496	0.00112872	0.0013943	0.000995928	0.00126151	0.000686084	0.00168201	0.00117298	0.00108445	0.00146069	0.00168201	0.00112872	0.00135004	0.00148283	0.000907401	0.000752479	0.00064182	0.000486898	0.000841006	0.000796742	0.00110659	0.000730347	0.00121725	0.00112872	0.00141643	0.00148283	0.00115085	0.000376239	0.000686084	0.000177054
OTU_177	0.000730347	0.00108445	0.00119511	0.000730347	0.000752479	0.00225744	0.000752479	0.000907401	0.000752479	0.000929533	0.000575425	0.000309844	0.00050903	0.000663952	0.000531161	0.000973796	0.000597557	0.000486898	0.00106232	0.00154922	0.000486898	0.00064182	0.000686084	0.000597557	0.000464766	0.000663952	0.000885269	0.000730347	0.000486898	0.000309844	0.000464766	0.000752479	0.00064182	0.00077461	0.00064182	0.000243449	0.000752479	0.000796742	0.000730347	0.000929533	0.000730347	0.00050903	0.000531161	0.000486898	0.000442635	0.000464766	0.000154922	0.000287712	0.000841006
OTU_178	0.00050903	0.000730347	0.000752479	0.00064182	0.000597557	0.000420503	0.000553293	0.000464766	0.000464766	0.000553293	0.000442635	0.000243449	0.000442635	0.000663952	0.000619688	0.000376239	0.000686084	0.000354108	0.00050903	0.000486898	0.000619688	0.000663952	0.000686084	0.000309844	0.000553293	0.000619688	0.000597557	0.000730347	0.000309844	0.000442635	0.000287712	0.000398371	0.00064182	0.000442635	0.000531161	0.000265581	0.000464766	0.000663952	0.000619688	0.000575425	0.000398371	0.000331976	0.000663952	0.000464766	0.000885269	0.000442635	0.000287712	0.000376239	0.000331976
OTU_179	0.000309844	0.000199186	0.000442635	0.000309844	0.000619688	0.000575425	0.000818874	0.00135004	0.00143856	0.00146069	0.00112872	0.00163775	0.000619688	0.00119511	0.000929533	0.00289926	0.00123938	0.000929533	0.000973796	0.00146069	0.00150496	0.00126151	0.000841006	0.00108445	0.000708215	0.00121725	0.00143856	0.00159348	0.00117298	0.00442635	0.00199186	0.00250089	0.00126151	0.00154922	0.000863137	0.00165988	0.000995928	0.000708215	0.00241236	0.000841006	0.00126151	0.00192546	0.000752479	0.00478045	0.00172627	0.00159348	8.85269e-05	0.000597557	0.00159348
OTU_180	0.000863137	0.00123938	0.000398371	0.00050903	0.000686084	0.000818874	0.00077461	0.000730347	0.000730347	0.00064182	0.000398371	0.00064182	0.000376239	0.000619688	0.000553293	0.000973796	0.000686084	0.000553293	0.000376239	0.00106232	0.00064182	0.000796742	0.000752479	0.00050903	0.000863137	0.000863137	0.00119511	0.000995928	0.00112872	0.000354108	0.000442635	0.000818874	0.00064182	0.00104019	0.000553293	0.000376239	0.000907401	0.000818874	0.000907401	0.000951664	0.000708215	0.00050903	0.000863137	0.000818874	0.000973796	0.000973796	0.000752479	0.000863137	0.00110659
OTU_181	0.000287712	0.00064182	0.00064182	0.00146069	0.000796742	0.00104019	0.000531161	0.000818874	0.000486898	0.00077461	0.000686084	0.000442635	0.000420503	0.000575425	0.000486898	0.000420503	0.000398371	0.00106232	0.000553293	0.000486898	0.000265581	0.000663952	0.000708215	0.000597557	0.00077461	0.000619688	0.000863137	0.000796742	0.00064182	0.000730347	0.00077461	0.000863137	0.00050903	0.000951664	0.000531161	0.00050903	0.000597557	0.00064182	0.00135004	0.000818874	0.00050903	0.000442635	0.000486898	0.000885269	0.000708215	0.000863137	0.00077461	0.00077461	0.000398371
OTU_182	0.000929533	0.00064182	0.00135004	0.000929533	0.00119511	0.00143856	0.00157135	0.00101806	0.000885269	0.0013943	0.00104019	0.00143856	0.000752479	0.00161562	0.0013279	0.00112872	0.00143856	0.00064182	0.00157135	0.000951664	0.00135004	0.00135004	0.00106232	0.00112872	0.000752479	0.00148283	0.000575425	0.00135004	0.00165988	0.000995928	0.00110659	0.00110659	0.00192546	0.0013943	0.00112872	0.000951664	0.000796742	0.00170414	0.00106232	0.00108445	0.00104019	0.00106232	0.0013279	0.00137217	0.00159348	0.00146069	0.000398371	0.000885269	0.0013943
OTU_183	0.000818874	0.00221317	0.00146069	0.000730347	0.00141643	0.00205825	0.00130577	0.00183693	0.00210251	0.00141643	0.000575425	0.00115085	0.00121725	0.00154922	0.000730347	0.000929533	0.000752479	0.0018812	0.00110659	0.00559933	0.000951664	0.00154922	0.00267794	0.00185907	0.00466979	0.00420503	0.00374026	0.00473619	0.0013279	0.00371813	0.000885269	0.00196972	0.00168201	0.00208038	0.00174841	0.00121725	0.0018812	0.00121725	0.00252302	0.0013279	0.00513456	0.00225744	0.00112872	0.00137217	0.00194759	0.00165988	0.00393945	0.00637394	0.00170414
OTU_184	0	0	0	4.42635e-05	4.42635e-05	0	0	0	0	0	0.000553293	0.000442635	0.000464766	0.000553293	0.000575425	0.000597557	0.000398371	0.0183693	0.000376239	0.000597557	0.000376239	0.000752479	0	0	2.21317e-05	0	2.21317e-05	0	2.21317e-05	0.00128364	0	0	0.000177054	0	2.21317e-05	4.42635e-05	0	0	0.000309844	0	4.42635e-05	0.0018148	0	0	0	0	0	0	0
OTU_185	0.000177054	4.42635e-05	0.000442635	0	0.00050903	0.00013279	6.63952e-05	6.63952e-05	4.42635e-05	0	4.42635e-05	0.000110659	4.42635e-05	0.000221317	0.000951664	0.000398371	0.000929533	0	0.000708215	0.000287712	4.42635e-05	0.00185907	0.000199186	0.000531161	0.000199186	0.000995928	0.000199186	0.000177054	0.00360747	0.000221317	0.00212465	0.00163775	0.00205825	0.000398371	0.000597557	2.21317e-05	0.000265581	0.00137217	0.000199186	0.00221317	0.000287712	0	0.000265581	0.000177054	6.63952e-05	0.000154922	4.42635e-05	8.85269e-05	0
OTU_186	0.000265581	0.000199186	0.000177054	0.000331976	0.000110659	0.000221317	0.000553293	0.000796742	0.000686084	0.000442635	0.000708215	0.000531161	0.000464766	0.000863137	0.000575425	0.000553293	0.000287712	0.000442635	0.000796742	0.0018148	0.00112872	0.000553293	0.00064182	0.000354108	0.000575425	0.000663952	0.000597557	0.000486898	0.00050903	0.000730347	0.00119511	0.00221317	0.000841006	0.00064182	0.000398371	0.000199186	8.85269e-05	0.000265581	0.000309844	0.000265581	0.000243449	0.000265581	0.000354108	0.00050903	0.000265581	0.000177054	0.000110659	0.000464766	0.0013279
OTU_187	0.000398371	0.000951664	0.00112872	0.000265581	0.000376239	0.000730347	0.000929533	0.00064182	0.000575425	0.000531161	0.000730347	0.000442635	0.000686084	0.00119511	0.000486898	0.000464766	0.000376239	0.000863137	0.000708215	0.000951664	0.0013279	0.000420503	0.000354108	0.000221317	0.000464766	0.000686084	0.000730347	0.00104019	0.000243449	0.000376239	0.000420503	0.000354108	0.000619688	0.000464766	0.00101806	0.000221317	0.000331976	0.000442635	0.000464766	0.000177054	0.000243449	0.000177054	0.000553293	0.000265581	0.000376239	0.000331976	0.000177054	0.000110659	0.000199186
OTU_188	0.00123938	0.00121725	0.00174841	0.00214678	0.00163775	0.00170414	0.00243449	0.00185907	0.00203612	0.00165988	0.00179267	0.00143856	0.00208038	0.00168201	0.00130577	0.00157135	0.00270007	0.00168201	0.00152709	0.00174841	0.0027222	0.00119511	0.000663952	0.000486898	0.00112872	0.000907401	0.00163775	0.00170414	0.000420503	0.000796742	0.000686084	0.000841006	0.000951664	0.00104019	0.00225744	0.000575425	0.000818874	0.000973796	0.000730347	0.000973796	0.000531161	0.000553293	0.00104019	0.00135004	0.00141643	0.00121725	0.000841006	0.00128364	0.00261154
OTU_189	0.000420503	8.85269e-05	0.000420503	0.000376239	0.000309844	0.000221317	0.000265581	0.000331976	0.000398371	0.00077461	0.000265581	0.000553293	0.000154922	0.000686084	0.00287712	0.00064182	0.00245662	0.000154922	0.00135004	0.000553293	0.000243449	0.00130577	0.000398371	0.00110659	0.000730347	0.00263368	0.00112872	0.000331976	0.00420503	0.00104019	0.00121725	0.000686084	0.000398371	0.000287712	0.000287712	0.00420503	0.00152709	0.00568785	0.00185907	0.00196972	0.00254515	0.000243449	0.000553293	0.00110659	0.00159348	0.0013943	0.000309844	0.000995928	0.000464766
OTU_190	0.00064182	0.00064182	0.000752479	0.000597557	0.00050903	0.000619688	0.000354108	0.00174841	0.00126151	0.000686084	0.000818874	0.00216891	0.000464766	0.000663952	0.000442635	0.00123938	0.00115085	0.000686084	0.000619688	0.000663952	0.000331976	0.000619688	0.000818874	0.000686084	0.000907401	0.00165988	0.000464766	0.000575425	0.00077461	0.00161562	0.000708215	0.000686084	0.000287712	0.000464766	0.00050903	0.000531161	0.00050903	0.000376239	0.000243449	0.000309844	0.000354108	0.000486898	0.000730347	0.00157135	0.000420503	0.000243449	0.000110659	0.00194759	0.000553293
OTU_191	0.00123938	0.00050903	0.000287712	0.000929533	0.00104019	0.000995928	0.000464766	0.00294352	0.00108445	0.00112872	0.000863137	0.000708215	0.000708215	0.000486898	0.000597557	0.000686084	0.000818874	0.0165324	0.000597557	0.000818874	0.000885269	0.00159348	0.00183693	0.000885269	0.0027222	0.000553293	0.000686084	0.000752479	0.000442635	0.00221317	0.000619688	0.000951664	0.000376239	0.000531161	0.00108445	0.000531161	0.000973796	0.000619688	0.00163775	0.000973796	0.00252302	0.00659525	0.00185907	0.000907401	0.00245662	0.000995928	0.00117298	0.00285499	0.000818874
OTU_192	0.00077461	0.000154922	0.000221317	0.000420503	0.000265581	0.000265581	8.85269e-05	0.000331976	0.000331976	0.000995928	0.00064182	0.000841006	0.000354108	0.000265581	0.000863137	0.000973796	0.00214678	0.000243449	0.000398371	0.00106232	0.000331976	0.000818874	0.000863137	0.000730347	0.000221317	0.000376239	0.00106232	0.000376239	0.000951664	0.000287712	0.000752479	0.000442635	0.000287712	0.000531161	0.000331976	0.000708215	0.000796742	0.00050903	0.00119511	0.000464766	0.000619688	0.000177054	0.000376239	0.000464766	0.000287712	0.000354108	0	4.42635e-05	0.00013279
OTU_193	0.000752479	0.00135004	0.000796742	0.000686084	0.000553293	0.00108445	0.00110659	0.000553293	0.000708215	0.000619688	0.000885269	0.00064182	0.000376239	0.000597557	0.000575425	0.00128364	0.00163775	0.000442635	0.000995928	0.000907401	0.000730347	0.000553293	0.000686084	0.000354108	0.000420503	0.000420503	0.000376239	0.000619688	0.000531161	0.000464766	0.000663952	0.00064182	0.000796742	0.000818874	0.000265581	0.000154922	0.000376239	0.000354108	0.000619688	0.000354108	0.000531161	0.000376239	0.000553293	0.00064182	0.00064182	0.00050903	0.000354108	0.000354108	0.000398371
OTU_194	0.000818874	6.63952e-05	0.000265581	0.000265581	0.000154922	0.000420503	0.000177054	0.000619688	0.00196972	0.00219104	0.000973796	0.000398371	6.63952e-05	0.000110659	0.000265581	0.000309844	0.00108445	0.000243449	0.000199186	0.000110659	0.000154922	0.00128364	0.000531161	0.000243449	0.000243449	0.000354108	0.000221317	0.000243449	0.00329763	0.00128364	0.000243449	0.000199186	0.000221317	0.000708215	0.000818874	0.000376239	0.000110659	0.000309844	8.85269e-05	4.42635e-05	0.000221317	0.000177054	0.000221317	0.000221317	0.000199186	0.000287712	0.000110659	0.000818874	0.000177054
OTU_195	0.000287712	0.000597557	8.85269e-05	0	0	0.000309844	0.000287712	0.00159348	0.000177054	0.000686084	0.000464766	0.00121725	0.000686084	2.21317e-05	0	4.42635e-05	0.000376239	0.000154922	0.000177054	0.00152709	0.00050903	0.000863137	0.00497964	0.0105126	0.00776824	0.00216891	0.00300992	0.00201399	0.00489111	0.00360747	0.00504603	0.0168865	0.0046034	0.00697149	0.000354108	0.000929533	0.00064182	6.63952e-05	2.21317e-05	0	0.000398371	0.00013279	0.000221317	0.0013943	0.00050903	0.000619688	8.85269e-05	0.00196972	0.000331976
OTU_196	0.000442635	0.000420503	0.00050903	0.00190333	0.00157135	0.00064182	0.000420503	0.000265581	0.000486898	0.000531161	0.000331976	0.00050903	0.000287712	0.000309844	0.000597557	0.00119511	0.000309844	0.00064182	0.000265581	0.000354108	0.000309844	0.000442635	0.000221317	0.000464766	0.000221317	0.000243449	0.000287712	0.000929533	0.000221317	0.000287712	0.00013279	0.000221317	0.000265581	0.000177054	0.000354108	0.000995928	0.000486898	0.00077461	0.000885269	0.00205825	0.000907401	0.000199186	0.000398371	0.000154922	0.000442635	0.000354108	0.000841006	0.000442635	0.000619688
OTU_197	0.00329763	8.85269e-05	0.000553293	0.000199186	0.000531161	0.000287712	0.000331976	0.00177054	0.000309844	0.000863137	0.000177054	0.000929533	8.85269e-05	0.000221317	0.00108445	0.000354108	0.000973796	0.000154922	0.000531161	0.00013279	8.85269e-05	0.00201399	0.00064182	0.00135004	0.000619688	0.00179267	0.000907401	0.000420503	0.00458127	0.00104019	0.00305418	0.00064182	0.000708215	0.000995928	0.000265581	0.00143856	0.00119511	0.00163775	0.000398371	0.00161562	0.000796742	0.00013279	0.000619688	0.000331976	0.000354108	0.000265581	4.42635e-05	0.000597557	0.000376239
OTU_198	0.000331976	0.000995928	0.000841006	0.00064182	0.000331976	0.000686084	0.000442635	0.000663952	0.000730347	0.000531161	0.000287712	0.000154922	0.000597557	0.000597557	0.000575425	0.000442635	0.000442635	0.000863137	0.000553293	0.000929533	0.00110659	0.000686084	0.000398371	0.000177054	0.000619688	0.000663952	0.00106232	0.000553293	0.00050903	0.000663952	0.000486898	0.000708215	0.00064182	0.000597557	0.00050903	0.00013279	0.000442635	0.000398371	0.000553293	0.000177054	0.000243449	0.000553293	0.00077461	0.000486898	0.000442635	0.000420503	0.000177054	0.000354108	0.000331976
OTU_199	0.00077461	0.000486898	0.000531161	0.000398371	0.000553293	0.000309844	0.000243449	0.000309844	0.000553293	0.000376239	0.000287712	0.000199186	0.000331976	8.85269e-05	0.000243449	0.000442635	0.000309844	0.000110659	0.000309844	0.000154922	0.000376239	0.000553293	0.000531161	0.000531161	0.000486898	0.000464766	0.000287712	0.000354108	0.000265581	0.000154922	0.00013279	0.00013279	0.000752479	0.000398371	0.000265581	0.000221317	0.000243449	0.000730347	0.000287712	0.000354108	0.000309844	0.000243449	0.000442635	0.000243449	0.000376239	0.000376239	0.000354108	0.000287712	0.000398371
OTU_200	0.00154922	0.00177054	0.00104019	0.000708215	0.00104019	0.000796742	0.00112872	0.00112872	0.00117298	0.00157135	0.000752479	0.00112872	0.000730347	0.00179267	0.000841006	0.00123938	0.00137217	0.0013279	0.00110659	0.000907401	0.00146069	0.00157135	0.00161562	0.00146069	0.00199186	0.00205825	0.00203612	0.00239023	0.000995928	0.00236809	0.000863137	0.00165988	0.00190333	0.0013943	0.00146069	0.00077461	0.00112872	0.00137217	0.00168201	0.00104019	0.00112872	0.00123938	0.00117298	0.000973796	0.0013279	0.000973796	0.000863137	0.000553293	0.00354108
OTU_201	0.000486898	4.42635e-05	0.000420503	0.00013279	0.000287712	0.000331976	0.000154922	0.000177054	0.00013279	0.000287712	0.000199186	0.000708215	2.21317e-05	0.000154922	0.000841006	0.000553293	0.00168201	0.000287712	0.000686084	0.000243449	0.000221317	0.000597557	0.00050903	0.00170414	0.000575425	0.00112872	0.000354108	0.000597557	0.00174841	0.00117298	0.00376239	0.000818874	0.000531161	0.000354108	0.000907401	0.00190333	0.000929533	0.000708215	0.000796742	0.00104019	0.00128364	0.00517882	0.000287712	0.00106232	0.000619688	0.000464766	0.000154922	0.000309844	0.000221317
OTU_202	0.000818874	0.000929533	0.00137217	0.000951664	0.000442635	0.000841006	0.00077461	0.00112872	0.00117298	0.00177054	0.000907401	0.000686084	0.000686084	0.000973796	0.00101806	0.000597557	0.000841006	0.00194759	0.000995928	0.0013943	0.000951664	0.00110659	0.000973796	0.000907401	0.00128364	0.00101806	0.00101806	0.000863137	0.000752479	0.00298778	0.000686084	0.00148283	0.00135004	0.00121725	0.0027886	0.000708215	0.000796742	0.00130577	0.00265581	0.00077461	0.00170414	0.00165988	0.00110659	0.00121725	0.00117298	0.00157135	0.000486898	0.00050903	0.000663952
OTU_203	0.000420503	0.00050903	0.000597557	0.000663952	0.000619688	0.000597557	0.000531161	0.00050903	0.000686084	0.000442635	0.000442635	0.000575425	0.000464766	0.000553293	0.000331976	0.000730347	0.000686084	0.000376239	0.000486898	0.000376239	0.000708215	0.00077461	0.000420503	0.000376239	0.00050903	0.00064182	0.000243449	0.000597557	0.000221317	0.000464766	0.000309844	0.000597557	0.000553293	0.000442635	0.000663952	0.000221317	0.000354108	0.000553293	0.000575425	0.000354108	0.000442635	0.000531161	0.00050903	0.00064182	0.000663952	0.000486898	0.000619688	0.000354108	0.000531161
OTU_204	0.00112872	0.000376239	0.00064182	0.000619688	0.000907401	0.000973796	0.00143856	0.00177054	0.00194759	0.00351894	0.00143856	0.00360747	0.00165988	0.00157135	0.00101806	0.00119511	0.00283286	0.000708215	0.00174841	0.00115085	0.00150496	0.00199186	0.00137217	0.00190333	0.00119511	0.00243449	0.0013279	0.00101806	0.00174841	0.00179267	0.00285499	0.00168201	0.000951664	0.00106232	0.00064182	0.00161562	0.00130577	0.000885269	0.000708215	0.000885269	0.00128364	0.00265581	0.00123938	0.00172627	0.00203612	0.00135004	0.000376239	0.000752479	0.0018148
OTU_205	0.000221317	8.85269e-05	0.000199186	0.000265581	8.85269e-05	0.000199186	8.85269e-05	8.85269e-05	6.63952e-05	0.000354108	0.000221317	0.000331976	0.000287712	0.000265581	0.000309844	0.000376239	0.00077461	0.00013279	0.000420503	0.000376239	2.21317e-05	0.000464766	0.000398371	0.000331976	0.000398371	0.000619688	0.000597557	0.000486898	0.000708215	0.000973796	0.00119511	0.000553293	0.000619688	0.000929533	0.000929533	0.000995928	0.00123938	0.000686084	0.00148283	0.000597557	0.000575425	0.000796742	0.000553293	0.000464766	0.00050903	0.000398371	8.85269e-05	0.000243449	0.000199186
OTU_206	0.000663952	0.000199186	0.000796742	0.000354108	0.000951664	0.000398371	0.000309844	0.00117298	0.000973796	0.000752479	0.00110659	0.000398371	0.00064182	0.000841006	0.000686084	0.00343042	0.00205825	0.000818874	0.00117298	0.00128364	0.00770184	0.00077461	0.000796742	0.000354108	0.000287712	0.000951664	0.00117298	0.00393945	0.000708215	0.000354108	0.000376239	0.00050903	0.00219104	0.000841006	0.0073256	0.000243449	0.000354108	0.000531161	0.000619688	0.00108445	0.000486898	0.000464766	0.000841006	0.000907401	0.00219104	0.00177054	0.000199186	0.00013279	0.000531161
OTU_207	2.21317e-05	0	8.85269e-05	0.000177054	2.21317e-05	0.000287712	0	2.21317e-05	2.21317e-05	6.63952e-05	6.63952e-05	0.00013279	2.21317e-05	0.000287712	0.00307631	0.000110659	0.00077461	4.42635e-05	0.000110659	2.21317e-05	8.85269e-05	0.000486898	0.00064182	0.00130577	0.000199186	0.00064182	0.000730347	0.000331976	0.00635181	0.000796742	0.000331976	0.000309844	0.00234596	0.000243449	6.63952e-05	0.000354108	0.000376239	0.00435995	0.000486898	0.000464766	0.000265581	4.42635e-05	0.000354108	6.63952e-05	0.000287712	0.00013279	4.42635e-05	0.000575425	0
OTU_208	0.00143856	0.00256728	0.00196972	0.00236809	0.00172627	0.00174841	0.00130577	0.00172627	0.00205825	0.00117298	0.00115085	0.000973796	0.00121725	0.00128364	0.00190333	0.00148283	0.00135004	0.00168201	0.00185907	0.0023017	0.00117298	0.00117298	0.00150496	0.00064182	0.00210251	0.00143856	0.00360747	0.0013279	0.00104019	0.00265581	0.00159348	0.00234596	0.0027222	0.00137217	0.00179267	0.000597557	0.00121725	0.00143856	0.00391732	0.00115085	0.00199186	0.00165988	0.00135004	0.00121725	0.00185907	0.00143856	0.00172627	0.00119511	0.0013279
OTU_209	0.000398371	0.000597557	0.000752479	0.000221317	0.000597557	0.000531161	0.000796742	0.000863137	0.000708215	0.00050903	0.000309844	0.000331976	0.00013279	0.000486898	0.000177054	0.000376239	0.000796742	8.85269e-05	0.000398371	0.000796742	0.000420503	0.000177054	6.63952e-05	0.000110659	6.63952e-05	0.000221317	0	0.000154922	0.000177054	0	0.000110659	0.000287712	0.000110659	0.000110659	0.000553293	0.000221317	0.000287712	0.000464766	0.000331976	0.000464766	0.000287712	0.000177054	0.000663952	0.00254515	0.0013279	0.000553293	6.63952e-05	0.000243449	0.000331976
OTU_210	4.42635e-05	6.63952e-05	0.000177054	0.00013279	4.42635e-05	0.00013279	4.42635e-05	8.85269e-05	0.000287712	0.000420503	0.000243449	0.00013279	0.000154922	0.000309844	0.00697149	0.000553293	0.000907401	0.000110659	0.00101806	0.000951664	0.000420503	0.00128364	0.000420503	0.000951664	0.000686084	0.000863137	0.000885269	0.000354108	0.000995928	0.000331976	0.00183693	0.00104019	0.00606409	0.00686084	0.000243449	0.000442635	0.000309844	0.000730347	0.00050903	0.00013279	0.000309844	0.00013279	0.000287712	0.000287712	0.000686084	0.00126151	0.000663952	0.0050903	0.0013943
OTU_211	0	0	0	0	0	0	0	0	0	0	8.85269e-05	0	0	0	0	0	0	0	0	0	0	0	0	0	0	0	0	2.21317e-05	0	0	0	0	0	0	0	0	0	0	0	0	0	0	0	0	0	0	0.00334189	0.00183693	0.000553293
OTU_212	0.000376239	4.42635e-05	0.000221317	8.85269e-05	4.42635e-05	6.63952e-05	4.42635e-05	0.000287712	0.000442635	0.000199186	0.000154922	0.00077461	6.63952e-05	0.00013279	0.000265581	0.000354108	0.000663952	0	0.000730347	0.000818874	6.63952e-05	0.00106232	0.00013279	0.000287712	0.00108445	0.00112872	0.000995928	0.000686084	0.000243449	0.000553293	0.00135004	0.000376239	0.000265581	0.000221317	0.000110659	0.00108445	0.000597557	0.000686084	0.0013943	0.000686084	0.00013279	8.85269e-05	0.000597557	0.00050903	0.00179267	0.000863137	0.00013279	0.000619688	0.000243449
OTU_213	0.000486898	0.000354108	0.000309844	0.000686084	0.000553293	0.000531161	0.000398371	0.000177054	0.000287712	0.000243449	0.000486898	0.000354108	0.000575425	0.000420503	0.000398371	0.000553293	0.000442635	0.00309844	0.000464766	0.00064182	0.000553293	0.000597557	0.000265581	0.000177054	0.000265581	0.000221317	0.000398371	0.000575425	0.000265581	0.000663952	0.000154922	0.000199186	0.000287712	0.000553293	0.000243449	0.000354108	0.000331976	0.000464766	0.000951664	0.000553293	0.000331976	0.000885269	0.00110659	0.000398371	0.000730347	0.000486898	0.000752479	0.000531161	0.000199186
OTU_214	0.000486898	0.000243449	0.000531161	0.000420503	0.000309844	0.000331976	0.00050903	0.000597557	0.000796742	0.00050903	0.000486898	0.00112872	0.000663952	0.00201399	0.000796742	0.000730347	0.000619688	0.00152709	0.000619688	0.000907401	0.00077461	0.000841006	0.00064182	0.000951664	0.000796742	0.000929533	0.000708215	0.000730347	0.000619688	0.000730347	0.000354108	0.00123938	0.00150496	0.000354108	0.000619688	0.000376239	0.000376239	0.00050903	0.000442635	0.000420503	0.00117298	0.000663952	0.000553293	0.000354108	0.00267794	0.000730347	0.0027886	0.000818874	0.000442635
OTU_215	0.000796742	0.00106232	0.000995928	0.00126151	0.000796742	0.00205825	0.00146069	0.000796742	0.000553293	0.00150496	0.000663952	0.000265581	0.00121725	0.00141643	0.00106232	0.00201399	0.00110659	0.000398371	0.000619688	0.000818874	0.000686084	0.00108445	0.000907401	0.000442635	0.000973796	0.000818874	0.000863137	0.00112872	0.00108445	0.000442635	0.000619688	0.000885269	0.00130577	0.00112872	0.00064182	0.000730347	0.00117298	0.00148283	0.00128364	0.000929533	0.00159348	0.000863137	0.00077461	0.00121725	0.00135004	0.00221317	0.000376239	0.000929533	0.0022353
OTU_216	0	0	0	0	0	0	0	0	0	0	0	0	0	0	0	0	0	0	0	0	0	0	0	0	0	0	0	0	0	0	0	0	0	0	0	0	0	0	0	0	0	0	0	0	0	0	0.0162447	0.000818874	0.00135004
OTU_217	0.000199186	0.000531161	0.00064182	0.000309844	0.000442635	0.000354108	0.000154922	0.00101806	0.000973796	0.000708215	0.00064182	0.000708215	0.000597557	0.000265581	0.000686084	0.00108445	0.00115085	0.000796742	0.000531161	0.000730347	0.000376239	0.000730347	0.000663952	0.000730347	0.00196972	0.000863137	0.00126151	0.000863137	0.00152709	0.000818874	0.000708215	0.000575425	0.000398371	0.000531161	0.000243449	0.000995928	0.00150496	0.000575425	0.000885269	0.000885269	0.000442635	0.000398371	0.000420503	0.000973796	0.000686084	0.000420503	0.000464766	0.000597557	0.00013279
OTU_218	0.00161562	0.00110659	0.00115085	0.00112872	0.000597557	0.000863137	0.000730347	0.00597557	0.00834366	0.00688297	0.00159348	0.00473619	0.00416076	0.000597557	0.00119511	0.000752479	0.00263368	0.00077461	0.00119511	0.00179267	0.0013279	0.00163775	0.000597557	0.00152709	0.00106232	0.00106232	0.0013279	0.000376239	0.00117298	0.00137217	0.0018812	0.00265581	0.00135004	0.000818874	0.000619688	0.00126151	0.00174841	0.00163775	0.00462553	0.000486898	0.000863137	0.000597557	0.00064182	0.00254515	0.00449274	0.00150496	0.000199186	0.00064182	4.42635e-05
OTU_219	0.000309844	0.000154922	0.000331976	0.000243449	0.000199186	0.000885269	0.000398371	0.000354108	0.000243449	0.000331976	0.00146069	0.00199186	0.00219104	0.00110659	0.000309844	0.000221317	0.000464766	0.000177054	0.000309844	0.000309844	0.000376239	0.000265581	8.85269e-05	0.000486898	0.000243449	0.000199186	0.000243449	4.42635e-05	0.000154922	0	6.63952e-05	8.85269e-05	0.000442635	0.000531161	0.000243449	0.000110659	0.000177054	8.85269e-05	8.85269e-05	2.21317e-05	4.42635e-05	0	0.00013279	0.000110659	0.000309844	0.000398371	0.000398371	0.000398371	0.000199186
OTU_220	0.0018812	0.00110659	0.00115085	0.00159348	0.00318697	0.00210251	0.00137217	0.0013279	0.00115085	0.00196972	0.00106232	0.00170414	0.000818874	0.00112872	0.00115085	0.00106232	0.000841006	0.000531161	0.000973796	0.000553293	0.00064182	0.000752479	0.000486898	0.000841006	0.000398371	0.000597557	0.000309844	0.00179267	0.000619688	0.000287712	0.000796742	0.000354108	0.000575425	0.000907401	0.000752479	0.00064182	0.000420503	0.000464766	0.00050903	0.00115085	0.000464766	0.000686084	0.000464766	0.000398371	0.000553293	0.000531161	0.000442635	0.00117298	0.000420503
OTU_221	0.00064182	0.000597557	0.00137217	0.000730347	0.00077461	0.000486898	0.000708215	0.0013279	0.0018148	0.00077461	0.000929533	0.000531161	0.000841006	0.000686084	0.000973796	0.000686084	0.000553293	0.00183693	0.00101806	0.00168201	0.000708215	0.000730347	0.000863137	0.000863137	0.00234596	0.0013279	0.00115085	0.000929533	0.000442635	0.000553293	0.000531161	0.00064182	0.000376239	0.000265581	0.000309844	0.000376239	0.000575425	0.00064182	0.00177054	0.0013279	0.000907401	0.00110659	0.00225744	0.000354108	0.00137217	0.000486898	0.00077461	0.000973796	0.000486898
OTU_222	0.000287712	0.000309844	0.000398371	0.000575425	0.000265581	0.00157135	0.000686084	0.000420503	0.000486898	0.000464766	0.000309844	0.000553293	0.000354108	0.000354108	6.63952e-05	8.85269e-05	0.000420503	2.21317e-05	0.000265581	0.000243449	0.000398371	0.000177054	0.000376239	0.000486898	0.000398371	0.000243449	0.000154922	0.000243449	0.000553293	0.000177054	0.000376239	0.000818874	0.0018812	0.000464766	0.000331976	0.000398371	0.000243449	0.000464766	0.000442635	0.000199186	0.000486898	6.63952e-05	0.000221317	0.000154922	0.000309844	0.000287712	0.000995928	4.42635e-05	0
OTU_223	0.000398371	0.000199186	0.000221317	0.000221317	0.000199186	0.000686084	0.000243449	0.000354108	0.000575425	0.000841006	0.000354108	0.000841006	0.000376239	0.000686084	0.000973796	0.000531161	0.00161562	0.00112872	0.00064182	0.00101806	0.000708215	0.00203612	0.000597557	0.00121725	0.000686084	0.000796742	0.000885269	0.000464766	0.00298778	0.00163775	0.000863137	0.000818874	0.000752479	0.000796742	0.00119511	0.00221317	0.00165988	0.00179267	0.000995928	0.00212465	0.00283286	0.0108888	0.000995928	0.00143856	0.00115085	0.00128364	0.00013279	0.000243449	0.00013279
OTU_224	4.42635e-05	0.00013279	0.000331976	0.000243449	8.85269e-05	0.000331976	0.000486898	0.000199186	0.000110659	0.000177054	4.42635e-05	6.63952e-05	0.000177054	0.000531161	0.000309844	0.000154922	0.000730347	0.000331976	0.00050903	0.000309844	6.63952e-05	0.000376239	0.000354108	0.000398371	0.000177054	0.00121725	0.000575425	0.000376239	0.00121725	0.000951664	0.00126151	0.000420503	0.000309844	0.000663952	0.000265581	0.000420503	0.000531161	0.000841006	0.00101806	0.000376239	0.000885269	0.000597557	0.00050903	0.000885269	0.000309844	0.000243449	6.63952e-05	0.000398371	0.000818874
OTU_225	0.000708215	0.000398371	0.00121725	0.00104019	0.000464766	0.00190333	0.00161562	0.000663952	0.000863137	0.000995928	0.000619688	0.00050903	0.000376239	0.000841006	0.000309844	0.00013279	0.000331976	0.000154922	0.00077461	0.000309844	0.000885269	0.00050903	0.000287712	0.000110659	0.000199186	0.00013279	0.000154922	0.000154922	0.000154922	6.63952e-05	0.000331976	0.000199186	0.000309844	0.00104019	0.00108445	0.000154922	0.000110659	0.000199186	0.000110659	6.63952e-05	0.000354108	0.000110659	0.00077461	0.000154922	0.000221317	0.000265581	6.63952e-05	4.42635e-05	0.00119511
OTU_226	0.00150496	0.000752479	0.000686084	0.000575425	0.000929533	0.00148283	0.00101806	0.000818874	0.00157135	0.00130577	0.000730347	0.000752479	0.00077461	0.000442635	0.000686084	0.000708215	0.00106232	0.000597557	0.000663952	0.000885269	0.00104019	0.00126151	0.0013943	0.000818874	0.000796742	0.00137217	0.00104019	0.00236809	0.000929533	0.00115085	0.000907401	0.00110659	0.00110659	0.000885269	0.0023017	0.000398371	0.00106232	0.000973796	0.00177054	0.00117298	0.00179267	0.00108445	0.00146069	0.000907401	0.00150496	0.00119511	0.000995928	0.00141643	0.000907401
OTU_227	0.000221317	0.000575425	0.000553293	0.000464766	0.00165988	0.00077461	0.000730347	0.000464766	0.000708215	0.000597557	0.000420503	0.000841006	0.000331976	0.000531161	0.000597557	0.00121725	0.000442635	0.000398371	0.00121725	0.00064182	0.000575425	0.000464766	0.000177054	0.000553293	0.000619688	0.000464766	0.000354108	0.00108445	0.000354108	0.000221317	0.000885269	0.000796742	0.00077461	0.00119511	0.000597557	0.000442635	0.000708215	0.000553293	0.00050903	0.00360747	0.000531161	0.000686084	0.00117298	0.00064182	0.000995928	0.000995928	0.00157135	0.00168201	0.00135004
OTU_228	0.00013279	0.000464766	0.000863137	0.000398371	0.000309844	0.000398371	0.000376239	0.000486898	0.000464766	0.00050903	0.000442635	0.000442635	0.00050903	0.000553293	0.00050903	0.000995928	0.000597557	0.000708215	0.000442635	0.000730347	0.000619688	0.000597557	0.00077461	0.000663952	0.000686084	0.00146069	0.000885269	0.000619688	0.000597557	0.00108445	0.000287712	0.000663952	0.000420503	0.000708215	0.000619688	0.000708215	0.00146069	0.00205825	0.00165988	0.00119511	0.000531161	0.000531161	0.000575425	0.000885269	0.000663952	0.000796742	0.000154922	0.000243449	0.000287712
OTU_229	0.000331976	0.000686084	0.00077461	0.000663952	0.000442635	0.000420503	0.00177054	0.000708215	0.000486898	0.000708215	0.000486898	0.000686084	0.000907401	0.00117298	0.00154922	0.000841006	0.00064182	0.000420503	0.000973796	0.000486898	0.000331976	0.00126151	0.00159348	0.00276647	0.00309844	0.00305418	0.00172627	0.000951664	0.00106232	0.000730347	0.00141643	0.000686084	0.00121725	0.00110659	0.000486898	0.000885269	0.00101806	0.00137217	0.000907401	0.000796742	0.000376239	0.000818874	0.00115085	0.000553293	0.00126151	0.00077461	0.000442635	0.00152709	0.000331976
OTU_230	0.000442635	0.000354108	0.00108445	0.000863137	0.000907401	0.000730347	0.000818874	0.000575425	0.000442635	0.000464766	0.000376239	0.000221317	0.000376239	0.000730347	0.000553293	0.000376239	0.000309844	0.00112872	0.000331976	0.00077461	0.000376239	0.000376239	0.00106232	0.000597557	0.000686084	0.000686084	0.00121725	0.00117298	0.000553293	0.00161562	0.000929533	0.00128364	0.000464766	0.00115085	0.000951664	0.000243449	0.000287712	0.000553293	0.00143856	0.00077461	0.000553293	0.000752479	0.00050903	0.000708215	0.00150496	0.000442635	0.000309844	0.000221317	0.000398371
OTU_231	0.000199186	0.00013279	0.000486898	0.000265581	0.000376239	8.85269e-05	4.42635e-05	0.000154922	0.000154922	8.85269e-05	0.000376239	0.00013279	0.000287712	0.000686084	0.000309844	0.000354108	0.000398371	0.000265581	0.000309844	0.000154922	0.00064182	8.85269e-05	8.85269e-05	6.63952e-05	0.000309844	0.000464766	0.000110659	0.000243449	6.63952e-05	0.000110659	8.85269e-05	4.42635e-05	0.000177054	0.000154922	0.000309844	0.00013279	0.000221317	0.000486898	0.000221317	0.00112872	0.000199186	0.000221317	0.000110659	6.63952e-05	0.000265581	0.000199186	0.000442635	0.000177054	0.000287712
OTU_232	0.000243449	0.000154922	0.000199186	0.000464766	0.000199186	0.000243449	0.000243449	0.000199186	0.000265581	0.000243449	0.000796742	0.000398371	0.000287712	0.000354108	0.000177054	0.000110659	0.000154922	0.000154922	0.000199186	8.85269e-05	6.63952e-05	4.42635e-05	0.000398371	0.000287712	0.000287712	0.000420503	0.000442635	0.000309844	0.00050903	0.000110659	0.000110659	8.85269e-05	0.000154922	0.000110659	0.000110659	2.21317e-05	0.000110659	4.42635e-05	4.42635e-05	8.85269e-05	6.63952e-05	0	0.000287712	6.63952e-05	0.000110659	6.63952e-05	0.000531161	0.00064182	0.000841006
OTU_233	0.00064182	0.00077461	0.000531161	0.00154922	0.000752479	0.000464766	0.00050903	0.00117298	0.000686084	0.00050903	0.00163775	0.000863137	0.000619688	0.00126151	0.00905188	0.00517882	0.00174841	0.00524522	0.0018812	0.00670591	0.00243449	0.00143856	0.00210251	0.00112872	0.000863137	0.000708215	0.00172627	0.00137217	0.00157135	0.010424	0.000863137	0.00349681	0.00130577	0.00183693	0.000907401	0.000177054	0.000287712	0.000420503	0.000841006	0.000730347	0.00106232	0.00154922	0.00135004	0.000863137	0.000752479	0.00101806	0.00154922	0.00064182	0.000398371
OTU_234	0.000973796	0.00126151	0.00077461	0.00289926	0.00117298	0.000796742	0.000531161	0.000575425	0.000464766	0.000663952	0.000110659	0	0.000110659	0.000199186	0.000420503	0.000110659	0.000221317	0.000464766	6.63952e-05	0.000243449	0.000464766	0.000154922	0.000686084	0.000177054	0.000597557	0.00050903	0.000885269	0.000597557	0.000885269	0.00227957	0.000841006	0.00150496	0.00146069	0.00221317	0.000619688	4.42635e-05	0.000265581	0.000265581	0.00101806	0.000287712	0.000354108	0.000331976	0.000376239	0.000199186	0.000221317	0.000265581	4.42635e-05	0.000177054	2.21317e-05
OTU_235	0.000420503	8.85269e-05	0.000287712	0.000199186	0.000221317	0.000199186	0.000442635	0.000354108	0.000398371	0.000420503	0.000221317	0.000597557	0.000177054	0.000221317	0.000199186	0.000464766	0.000553293	0.000177054	0.000331976	0.000243449	0.000464766	0.000309844	0.000354108	0.000199186	0.000199186	0.000442635	0.000309844	0.000907401	0.000619688	0.000243449	0.000464766	0.000309844	0.000575425	0.000354108	0.000907401	0.000287712	0.000398371	0.000177054	0.000597557	0.000398371	0.000708215	0.000597557	0.000420503	0.000354108	0.000354108	0.000398371	0.000177054	0.000110659	0.000110659
OTU_236	0.000663952	0.000420503	0.000531161	0.000376239	0.000464766	0.000420503	0.000331976	0.000486898	0.000597557	0.000553293	0.000553293	0.000442635	0.000597557	0.000464766	0.000575425	0.000686084	0.000420503	0.000376239	0.000287712	0.000796742	0.000752479	0.000619688	0.00077461	0.000398371	0.000442635	0.000309844	0.000531161	0.00126151	0.000309844	0.000531161	0.000309844	0.000531161	0.000354108	0.000486898	0.00119511	0.000309844	0.000442635	0.000309844	0.000287712	0.000243449	0.000376239	0.000686084	0.000376239	0.000376239	0.000686084	0.000686084	0.000243449	0.000686084	0.000907401
OTU_237	0.00141643	0.000531161	0.00064182	0.000929533	0.000376239	0.000398371	0.000420503	0.00106232	0.00168201	0.00119511	0.00258941	0.000863137	0.00172627	0.00077461	0.000686084	0.000796742	0.000331976	0.00117298	0.0013943	0.000907401	0.00050903	0.00077461	0.00141643	0.000730347	0.00234596	0.000951664	0.000663952	0.000531161	0.000243449	0.000331976	0.000398371	0.000331976	0.000309844	0.00106232	0.00285499	0.000199186	0.000597557	0.000243449	0.000309844	0.000243449	8.85269e-05	0.000221317	0.00104019	0.000486898	0.000309844	0.000221317	0.000110659	0.00013279	0.00451487
OTU_238	0.00050903	0.000265581	0.000442635	0.000243449	0.00050903	0.000398371	0.00077461	0.000398371	0.000464766	0.000398371	0.000442635	0.000265581	0.000243449	0.000309844	0.000686084	0.000597557	0.000553293	0.00106232	0.000531161	0.000376239	0.00050903	0.000818874	0.000376239	0.000287712	0.000376239	0.000818874	0.000619688	0.00050903	0.000531161	0.000531161	0.000464766	0.000553293	0.00077461	0.000907401	0.000442635	0.000287712	0.000309844	0.000995928	0.000420503	0.00119511	0.000420503	0.00050903	0.000575425	0.000376239	0.00110659	0.000841006	0.00265581	0.000663952	0.00013279
OTU_239	0.000221317	0.000177054	0.000265581	0.000398371	0.000265581	0.000287712	0.000354108	0.000331976	0.000243449	0.000398371	0.000553293	0.000420503	0.000398371	0.000619688	0.000597557	0.000708215	0.000752479	0.000442635	0.000686084	0.00121725	0.000442635	0.000951664	0.00050903	0.000420503	0.000486898	0.000531161	0.000663952	0.000531161	0.000841006	0.000907401	0.00101806	0.000929533	0.00050903	0.00064182	0.000752479	0.000708215	0.000553293	0.0013279	0.000973796	0.000929533	0.000752479	0.00050903	0.000663952	0.00064182	0.000973796	0.000796742	0.000331976	0.000398371	0.000199186
OTU_240	0.000619688	0.000575425	0.00110659	0.000663952	0.000730347	0.000354108	0.00077461	0.000995928	0.000796742	0.00123938	0.000331976	0.000973796	0.000287712	0.000531161	0.000287712	0.000553293	0.000464766	0.000265581	0.000597557	0.000597557	0.00148283	0.000398371	0.000619688	0.000199186	0.000575425	0.000331976	0.000354108	0.00305418	0.000265581	0.00050903	0.000398371	0.000199186	0.000907401	0.000464766	0.00123938	0.000221317	0.000154922	0.000309844	0.000221317	0.000686084	0.000199186	0.000398371	0.000221317	0.000199186	0.000464766	0.000354108	0.000177054	6.63952e-05	0.000199186
OTU_241	0.00050903	0.000265581	0.000597557	0.000354108	0.000553293	0.000597557	0.000752479	0.000376239	0.000663952	0.000686084	0.00064182	0.00050903	0.000420503	0.000818874	0.000619688	0.00119511	0.000973796	0.000354108	0.00077461	0.000486898	0.00123938	0.000752479	0.000597557	0.000442635	0.000486898	0.000597557	0.000398371	0.000863137	0.000619688	0.000597557	0.000442635	0.000398371	0.00126151	0.000376239	0.00077461	0.000663952	0.000486898	0.000442635	0.000309844	0.000796742	0.00050903	0.00106232	0.000973796	0.000575425	0.00112872	0.000796742	0.000265581	0.000243449	0.000553293
OTU_242	0.00168201	0.00289926	0.00245662	0.00172627	0.00196972	0.00152709	0.00104019	0.00123938	0.00135004	0.00137217	0.00104019	0.000929533	0.000841006	0.00119511	0.00108445	0.000796742	0.000796742	0.00219104	0.00106232	0.0013943	0.000951664	0.00137217	0.00214678	0.00168201	0.00298778	0.00281073	0.0018812	0.00270007	0.00121725	0.00338615	0.00168201	0.00165988	0.00285499	0.00172627	0.00267794	0.000796742	0.00121725	0.00165988	0.00416076	0.00165988	0.00219104	0.00185907	0.00221317	0.00108445	0.00141643	0.0018812	0.00135004	0.00183693	0.0013943
OTU_243	0.000464766	0.00077461	0.000885269	0.0022353	0.000708215	0.00135004	0.00152709	0.000663952	0.000553293	0.000708215	0.00077461	0.000973796	0.000553293	0.00343042	0.000708215	0.000354108	0.000331976	0.000221317	0.000420503	0.000199186	0.000287712	0.000199186	0.000553293	0.000553293	0.00064182	0.000686084	0.000841006	0.0013943	0.000619688	0.00050903	0.00128364	0.000398371	0.00013279	0.000309844	0.000265581	0.000309844	0.000199186	0.000376239	0.000398371	0.000221317	0.000597557	0.000154922	0.000730347	0.000420503	0.000199186	0.000221317	0.00121725	0.00365174	0.000531161
OTU_244	0.000597557	0.00123938	0.000951664	0.000708215	0.000708215	0.000686084	0.000796742	0.000575425	0.00050903	0.000354108	0.000486898	0.000265581	0.000221317	0.000752479	0.000354108	0.000243449	0.000265581	0.00064182	0.000464766	0.000841006	0.000597557	0.000553293	0.00064182	0.000575425	0.000663952	0.000575425	0.00077461	0.00128364	0.000265581	0.00050903	0.000398371	0.000796742	0.000575425	0.000531161	0.00174841	0.000309844	0.000575425	0.000442635	0.000708215	0.000420503	0.000575425	0.000442635	0.000686084	0.00077461	0.00050903	0.00050903	0.00050903	0.000575425	0.000929533
OTU_245	0.000331976	0.000398371	0.000398371	0.000597557	0.000420503	0.000265581	0.000730347	0.000309844	0.000354108	0.000531161	0.000531161	0.000398371	0.000420503	0.000575425	0.000265581	0.000442635	0.000331976	0.000553293	0.000376239	0.000354108	0.000243449	0.000287712	0.000841006	0.000531161	0.000354108	0.00050903	0.000398371	0.00119511	0.000331976	0.000331976	0.000309844	0.000331976	0.000287712	0.000376239	0.000354108	0.000309844	0.000154922	0.00050903	0.000597557	0.00050903	0.000154922	0.000420503	0.000442635	0.000199186	0.000331976	0.000376239	8.85269e-05	0.000376239	0.000243449
OTU_246	0.000907401	0.000531161	0.000796742	0.000951664	0.00110659	0.00077461	0.00203612	0.000597557	0.000863137	0.00117298	0.00203612	0.00101806	0.00101806	0.00126151	0.000841006	0.00106232	0.000885269	0.000663952	0.00190333	0.00161562	0.00172627	0.00104019	0.000973796	0.00154922	0.00110659	0.000863137	0.00143856	0.00143856	0.000243449	0.000486898	0.000708215	0.000841006	0.000442635	0.00126151	0.00148283	0.000376239	0.00050903	0.000752479	0.000531161	0.00148283	0.000553293	0.000398371	0.0018812	0.000597557	0.00108445	0.00135004	0.000243449	0.00137217	0.00285499
OTU_247	0.000309844	0.00360747	6.63952e-05	0	0	0	0	2.21317e-05	0	0	0.000486898	0	0.00449274	6.63952e-05	0	4.42635e-05	0	0	2.21317e-05	0	0	0	0.000531161	0	0.00579851	0	0	0	0	0	0	0	0	0	0.000199186	0	0.00517882	2.21317e-05	0	0	0	0	0	0	0	0	0	0	0
OTU_248	0.00210251	0.00121725	0.00141643	0.00172627	0.0018812	0.0113314	0.00382879	0.00135004	0.000885269	0.00126151	0.00115085	0.00106232	0.00214678	0.0018148	0.000973796	0.000841006	0.00165988	0.000619688	0.000885269	0.00050903	0.000243449	0.00064182	0.000686084	0.000863137	0.000708215	0.000863137	0.00050903	0.000553293	0.000995928	0.000398371	0.00101806	0.00077461	0.00115085	0.000354108	0.000354108	0.000486898	0.000442635	0.000376239	0.000331976	0.000752479	0.00119511	0.000287712	0.00110659	0.000265581	0.000663952	0.00050903	0.00201399	0.000708215	0.000287712
OTU_249	0	0	8.85269e-05	0	0	0	0	0	0	0	0	0	0	2.21317e-05	0	0	0	0	0	0	0	0	0	0	0	8.85269e-05	0	0	0	0	0	0	0	0	0	0	0	4.42635e-05	0	0	0	0	0	0	0	0	0.007392	0.000863137	0.00150496
OTU_250	0.000110659	4.42635e-05	4.42635e-05	0.000110659	0	2.21317e-05	0	0.000199186	0.000177054	0.00013279	8.85269e-05	0.000110659	0.000110659	0.00013279	0.00013279	0.000221317	0.000376239	0	0.000110659	0.00013279	8.85269e-05	8.85269e-05	0.000287712	0.000221317	6.63952e-05	0.000110659	6.63952e-05	0.000110659	0.000287712	0.000199186	0.000420503	0.00013279	4.42635e-05	0.000154922	8.85269e-05	0.000331976	0.00050903	0.000287712	0.000243449	0.00013279	0.000154922	0.000154922	0.000243449	0.000199186	0.00013279	8.85269e-05	2.21317e-05	0	2.21317e-05
OTU_251	0.000398371	0.000708215	0.00077461	0.000686084	0.00101806	0.000663952	0.00106232	0.00119511	0.00101806	0.00077461	0.000995928	0.000708215	0.000663952	0.00126151	0.000752479	0.00234596	0.00201399	0.000575425	0.000752479	0.00128364	0.00064182	0.00077461	0.000597557	0.000686084	0.000663952	0.000663952	0.000575425	0.00157135	0.000354108	0.000929533	0.000398371	0.00050903	0.00064182	0.000818874	0.000841006	0.000398371	0.000420503	0.000331976	0.000973796	0.000752479	0.000686084	0.000818874	0.000663952	0.00119511	0.000730347	0.000663952	0.000442635	0.00064182	0.00104019
OTU_252	0.000221317	0.000420503	0.000354108	0.000354108	0.000199186	0.000154922	0.000287712	0.000287712	0.000376239	0.000354108	0.000486898	0.000354108	0.000420503	0.000531161	0.000398371	0.000486898	0.000331976	0.00050903	0.000354108	0.000531161	0.000177054	0.000663952	0.00077461	0.000442635	0.000575425	0.000531161	0.000331976	0.000309844	0.000287712	0.000486898	0.000287712	0.000376239	0.000486898	0.000442635	0.000265581	0.000265581	0.000420503	0.000442635	0.000309844	0.000420503	0.000243449	0.000287712	0.000309844	0.000199186	0.000221317	0.000398371	0.000199186	8.85269e-05	0.000199186
OTU_253	0.000309844	0.000442635	0.000376239	0.000907401	0.000376239	0.00050903	0.000265581	0.000708215	0.000464766	0.000973796	0.000398371	6.63952e-05	0.000331976	0.00128364	0.000221317	0.000752479	0.00106232	0.000199186	0.000398371	0.000287712	0.000331976	0.000708215	0.000398371	0.000243449	0.000398371	0.000309844	0.000464766	0.00077461	0.000154922	0.000265581	0.000243449	0.000331976	0.000398371	0.000354108	0.000907401	0.000265581	0.000199186	0.000531161	0.000287712	0.000420503	0.000486898	0.000265581	0.000331976	0.000486898	0.000331976	0.0013943	0.000265581	0.000177054	0.000154922
OTU_254	0.00190333	8.85269e-05	0.000752479	0.00013279	0.000354108	0.000154922	0.000597557	0.000331976	0.000420503	0.000708215	0.000110659	0.00050903	0.000110659	6.63952e-05	0.000265581	0.000287712	0.000331976	0.00013279	0.000553293	0.000331976	0.000331976	0.000619688	0.000354108	0.000553293	0.000354108	0.000752479	0.000354108	0.000464766	0.00210251	0.000420503	0.000663952	0.00013279	0.000331976	0.000531161	0.000398371	0.0013279	0.000376239	0.000619688	0.000265581	0.00050903	0.000243449	0.000354108	0.000287712	0.00013279	0.000442635	0.000177054	0	0.000265581	0.000199186
OTU_255	0.000221317	0.000110659	0.000221317	0.000309844	0.000221317	0.00050903	2.21317e-05	0.00013279	8.85269e-05	0.000199186	0.000287712	0.000331976	0.000243449	0.000177054	0.00050903	0.000553293	0.00179267	0.000265581	0.000243449	0.000265581	0.000354108	0.000309844	0.000243449	0.00050903	0.000309844	0.000553293	0.000420503	0.000331976	0.00365174	0.000730347	0.000331976	0.000331976	0.000398371	0.000486898	0.00013279	0.00115085	0.00104019	0.00137217	0.000442635	0.000730347	0.00064182	0.000376239	0.000287712	0.000818874	0.00050903	0.00064182	0.000221317	0.000154922	0.000199186
OTU_256	0.000575425	0.000486898	0.000730347	0.000553293	0.000708215	0.000663952	0.000287712	0.00115085	0.000841006	0.00106232	0.00064182	0.00112872	0.000354108	0.000354108	0.000354108	0.000951664	0.00119511	0.000442635	0.00104019	0.000841006	0.000199186	0.000907401	0.000708215	0.000796742	0.000531161	0.000995928	0.000686084	0.000376239	0.000553293	0.00121725	0.000708215	0.000553293	0.000420503	0.000929533	0.000442635	0.000575425	0.00115085	0.00064182	0.00077461	0.00101806	0.000730347	0.000973796	0.000663952	0.00190333	0.00137217	0.00119511	0.000553293	0.000354108	0.00013279
OTU_257	0.000553293	0.000553293	0.000663952	0.000730347	0.000730347	0.00108445	0.00050903	0.000597557	0.000863137	0.00077461	0.000575425	0.00064182	0.000708215	0.000398371	0.000663952	0.000752479	0.00064182	0.000464766	0.000973796	0.000663952	0.00077461	0.000686084	0.000575425	0.000597557	0.000619688	0.00101806	0.00104019	0.00119511	0.000553293	0.000752479	0.000398371	0.00146069	0.000885269	0.00121725	0.000730347	0.000287712	0.000708215	0.00050903	0.000686084	0.000663952	0.000575425	0.000354108	0.000951664	0.000619688	0.000841006	0.000841006	0.00117298	0.000951664	0.00110659
OTU_258	0.000265581	0.000398371	0.000265581	0.000265581	0.000309844	0.000243449	0.000331976	0.000575425	0.000575425	0.000708215	0.000553293	0.000420503	0.000309844	0.000309844	0.000243449	0.000354108	0.000221317	0.000265581	0.000309844	0.000287712	0.000354108	0.000420503	0.000376239	0.000110659	0.000464766	0.000199186	0.000221317	0.000663952	0.00013279	0.000177054	0.000110659	8.85269e-05	0.000221317	0.000177054	0.000464766	8.85269e-05	0.000199186	8.85269e-05	0.000177054	0.000154922	8.85269e-05	0.000243449	0.000221317	0.00013279	0.000177054	0.000199186	0.000221317	0.000221317	8.85269e-05
OTU_259	0.00050903	0.00117298	0.000973796	0.000287712	0.000243449	0.000243449	0.000154922	0.000597557	0.000287712	0.000287712	0.000398371	0.000110659	0.00013279	0.000154922	0.000265581	0.000199186	0.000110659	0.000354108	0.000199186	0.000265581	0.000243449	0.000575425	0.000686084	0.000287712	0.00110659	0.000376239	0.00168201	0.000686084	0.000287712	0.000376239	0.000154922	0.000265581	0.000243449	0.000331976	0.000265581	0.000154922	0.000376239	0.000287712	0.000885269	0.000221317	0.000110659	0.000376239	0.000420503	0.000177054	0.000575425	0.00050903	0.000376239	0.000331976	0.000464766
OTU_260	0.000110659	2.21317e-05	0.00013279	0.000199186	8.85269e-05	0	2.21317e-05	2.21317e-05	0.00013279	0.000110659	0.000154922	0.000154922	0.000442635	0.000243449	0.000398371	0.000154922	4.42635e-05	8.85269e-05	6.63952e-05	2.21317e-05	6.63952e-05	0.000486898	0.000309844	0.000398371	0.000575425	0.000442635	0.000398371	0.000597557	0.000199186	0.000287712	0.000243449	0.000331976	0.000243449	0.000841006	0.000420503	0.000309844	0.000442635	0.000376239	0.00123938	0.000531161	0.000243449	0.000464766	0.000553293	0.000177054	0.000442635	0.00110659	0.00416076	0.00119511	0.00117298
OTU_261	0	0	0	0	0	0	0	0	0	0	0	0	0	0	0	0	0	0	0	0	0	0	0	0	0	0	0	0	0	0	0	0	0	0	0	0	0	0	4.42635e-05	0	0	0	0	0	0	0	0.00331976	0	0
OTU_262	0.00050903	0.000287712	0.00077461	0.000376239	0.000287712	0.000376239	0.00064182	0.000885269	0.00119511	0.00150496	0.000752479	0.00101806	0.000376239	0.00050903	0.000221317	0.000575425	0.00050903	0.000531161	0.000663952	0.000752479	0.000420503	0.00108445	0.000597557	0.000951664	0.000265581	0.000863137	0.000663952	0.000420503	0.000420503	0.000420503	0.000309844	0.000752479	0.000354108	0.000951664	0.000597557	0.000818874	0.000730347	0.00161562	0.000619688	0.000575425	0.000907401	0.000929533	0.000420503	0.00064182	0.000951664	0.00108445	0.000398371	0.00112872	0.000221317
OTU_263	0.000863137	0.00135004	0.00130577	0.00292139	0.00135004	0.00115085	0.000995928	0.00157135	0.000841006	0.00106232	0.00177054	0.000841006	0.00126151	0.00148283	0.00177054	0.00126151	0.00050903	0.000619688	0.00110659	0.00150496	0.00050903	0.00254515	0.00101806	0.00137217	0.00154922	0.00108445	0.00143856	0.000907401	0.000464766	0.000420503	0.000818874	0.00185907	0.00064182	0.00121725	0.0013943	0.000995928	0.00234596	0.00309844	0.00276647	0.0013279	0.00077461	0.000752479	0.00261154	0.00135004	0.00157135	0.00194759	0.00232383	0.00380666	0.00137217
OTU_264	0.000708215	0.000863137	0.000464766	0.00064182	0.000376239	0.000730347	0.000376239	0.000619688	0.000553293	0.000752479	0.000663952	0.000442635	0.000354108	0.000420503	0.00064182	0.000730347	0.000663952	0.00165988	0.000863137	0.00119511	0.00137217	0.000818874	0.000486898	0.000376239	0.000376239	0.000376239	0.000597557	0.000619688	0.000442635	0.00101806	0.000597557	0.000907401	0.00108445	0.00221317	0.00196972	0.000154922	0.00050903	0.000575425	0.000575425	0.000553293	0.000420503	0.000531161	0.000553293	0.000243449	0.000287712	0.000265581	0.00013279	2.21317e-05	8.85269e-05
OTU_265	0.000553293	0.000309844	0.000752479	0.000686084	0.000442635	0.000663952	0.00121725	0.000575425	0.000553293	0.000619688	0.000907401	0.000708215	0.000663952	0.000597557	0.000287712	0.000420503	0.000420503	0.000199186	0.000464766	0.000464766	0.000420503	0.000464766	0.000398371	0.000442635	0.00013279	0.000331976	0.000199186	0.000177054	0.000265581	0.000265581	0.000265581	0.000464766	0.000420503	0.000199186	0.000531161	0.000331976	0.000442635	0.00050903	0.000243449	0.000354108	0.000464766	0.000597557	0.000619688	0.000420503	0.00106232	0.00077461	0.00121725	0.000686084	0.000243449
OTU_266	0.000287712	0.000376239	0.000885269	0.000575425	0.000531161	0.000442635	0.000265581	0.000199186	0.000243449	0.000420503	0.000265581	0.000708215	0.000376239	0.000331976	0.000442635	0.000464766	0.000420503	0.000420503	0.000110659	0.000331976	0.000243449	0.000398371	0.000265581	0.000265581	0.000331976	0.000376239	0.00064182	0.000376239	0.000398371	0.000398371	0.000309844	0.000265581	0.000265581	0.000398371	0.000553293	0.000221317	0.000442635	0.000442635	0.000663952	0.000531161	0.00101806	0.000265581	0.000442635	0.000531161	0.000420503	0.000398371	0.000331976	0.000663952	0.000442635
OTU_267	6.63952e-05	0.000243449	0.00013279	0.000243449	0.000154922	0.000199186	0.000154922	0.000420503	0.000331976	0.000265581	0.000243449	0.000309844	0.000154922	0.000243449	0.000398371	0.000464766	0.000929533	0.000376239	0.000597557	0.000398371	0.000199186	0.000464766	0.000287712	0.000287712	0.000309844	0.000376239	0.000442635	0.000199186	0.000442635	0.000597557	0.000354108	0.000531161	0.000199186	0.000177054	0.000420503	0.000331976	0.000265581	0.000420503	0.000752479	0.000486898	0.000243449	0.000309844	0.000265581	0.000553293	0.000663952	0.00064182	0.000331976	0.000243449	0.00013279
OTU_268	0.000199186	0.000110659	8.85269e-05	0.000154922	0	0.000309844	0.000309844	0.000420503	0.000265581	0.000154922	0.000110659	0.000442635	0.000177054	0.000154922	0.000221317	0.000243449	0.00110659	0.00050903	0.000243449	0.000287712	0.000531161	0.000287712	0.000331976	0.000398371	0.000309844	0.000464766	0.000309844	0.000243449	0.00077461	0.00112872	0.000420503	0.000575425	0.00077461	0.00123938	0.000464766	0.000464766	0.000796742	0.000331976	0.000354108	0.000154922	0.000619688	0.00108445	0.000221317	0.000486898	0.000863137	0.000331976	4.42635e-05	0.000265581	0.00013279
OTU_269	0.000243449	0.000420503	0.000464766	0.000221317	0.000464766	0.000287712	0.000663952	0.000154922	0.000177054	0.000464766	0.000420503	0.000309844	0.000287712	0.000686084	0.000265581	0.000464766	0.00110659	0.000265581	0.000553293	0.000464766	0.00064182	0.000464766	0.000177054	0.000597557	0.000110659	0.000331976	0.000154922	0.000863137	0.000442635	0.000154922	0.000442635	0.000265581	0.000464766	0.000265581	0.000619688	0.000199186	0.000177054	0.000265581	0	0.000221317	0.000221317	0.000309844	0.000287712	0.000243449	8.85269e-05	0.000265581	0.000177054	0.000110659	0.000177054
OTU_270	0	4.42635e-05	2.21317e-05	0.00101806	0	0	0	6.63952e-05	8.85269e-05	2.21317e-05	0	0	8.85269e-05	0	0.000929533	2.21317e-05	8.85269e-05	6.63952e-05	0	2.21317e-05	0	0	0	0	0.00013279	4.42635e-05	0.00130577	4.42635e-05	2.21317e-05	2.21317e-05	8.85269e-05	0	0	0	0.000265581	0.000331976	0.000331976	0.000243449	0.00847645	0.000376239	0.000287712	0.000442635	0.000376239	0.000575425	0.000464766	0.000265581	0	0	0
OTU_271	0.000398371	0.000376239	0.000442635	0.000398371	0.000398371	0.00050903	0.000287712	0.000796742	0.000708215	0.000951664	0.000420503	0.000708215	0.000221317	0.000331976	0.000376239	0.000243449	0.000575425	0.00013279	0.000376239	0.000398371	0.000243449	0.000752479	0.00077461	0.000376239	0.000575425	0.000686084	0.000863137	0.00050903	0.00119511	0.000354108	0.00101806	0.000841006	0.000841006	0.000929533	0.000907401	0.000663952	0.000730347	0.000575425	0.000619688	0.000398371	0.000619688	0.000376239	0.000376239	0.00101806	0.00101806	0.00137217	0.000309844	0.000575425	0.000663952
OTU_272	0.000331976	0.000221317	0.000309844	0.000442635	0.000442635	0.000331976	0.000177054	0.000199186	4.42635e-05	0.000154922	8.85269e-05	0	4.42635e-05	0.000110659	6.63952e-05	0.000110659	6.63952e-05	6.63952e-05	8.85269e-05	2.21317e-05	4.42635e-05	8.85269e-05	8.85269e-05	0.00013279	0.000265581	4.42635e-05	0.000221317	0.000331976	0.000199186	0.000110659	0.000199186	0.000177054	0.00013279	0.000221317	0.000221317	0.000177054	0.000331976	0.000398371	0.00064182	0.000663952	0.000486898	0.000243449	0.000663952	0.000265581	0.000243449	0.000221317	0.000841006	0.00123938	0.000154922
OTU_273	0.000221317	0.000486898	0.000221317	0.000398371	0.000420503	0.000265581	0.000177054	0.000708215	0.00064182	0.000287712	0.000553293	0.000265581	0.000221317	0.000354108	0.00161562	0.00183693	0.0013943	0.00227957	0.000730347	0.00245662	0.000796742	0.000553293	0.000486898	0.000177054	0.000243449	0.000398371	0.000708215	0.000243449	0.000553293	0.00050903	0.000553293	0.000730347	0.000287712	0.00117298	0.0018812	0.000110659	0.000177054	0.000154922	0.000531161	0.000331976	0.000287712	0.000619688	0.000243449	0.000818874	0.000663952	0.000531161	0.000331976	0.000818874	0.00101806
OTU_274	0.000265581	8.85269e-05	0.000221317	0.000243449	0.000221317	0.000110659	0.00013279	0.000376239	0.000309844	0.000752479	0.000464766	0.000199186	0.00013279	0.000110659	0.000199186	0.000376239	0.000309844	0.000243449	0.000331976	0.000575425	0.000177054	0.000486898	0.000287712	0.00050903	0.000708215	0.000331976	0.000398371	0.000354108	0.000354108	0.000287712	0.000464766	0.000796742	0.00161562	0.000708215	0.000243449	6.63952e-05	0.00013279	0.000199186	0.000309844	0.00064182	6.63952e-05	0.000177054	0.000376239	0.000309844	0.000420503	0.000575425	0.000951664	0.00013279	0.000841006
OTU_275	0.00119511	6.63952e-05	8.85269e-05	0.000177054	6.63952e-05	0.000110659	0.000110659	0.000486898	0.00077461	0.000796742	0.000287712	0.000619688	0.000154922	0.000199186	0.000907401	0.00123938	0.00274433	4.42635e-05	0.00108445	0.000331976	4.42635e-05	0.000597557	0.000221317	0.000863137	6.63952e-05	0	6.63952e-05	6.63952e-05	8.85269e-05	0	0.000199186	6.63952e-05	0	2.21317e-05	0.000354108	0.0013943	0.00172627	0.000309844	0.000907401	0.000420503	0.000243449	0.000154922	8.85269e-05	0.00050903	0.000221317	0.000221317	0	8.85269e-05	0.000221317
OTU_276	8.85269e-05	0.000354108	0.000575425	0.000486898	0.000265581	0.000442635	0.00064182	0.000331976	0.000464766	0.000442635	0.000575425	0.000420503	0.00013279	0.000221317	0.000309844	0.000907401	0.000973796	0.000309844	0.000597557	0.000663952	0.000199186	0.000221317	0.000354108	0.000376239	0.000464766	0.000331976	0.000597557	0.000354108	0.00077461	0.00077461	0.000929533	0.000575425	0.000442635	0.000486898	0.000398371	0.000398371	0.000331976	0.000154922	0.00123938	0.000287712	0.000199186	0.000354108	0.000331976	0.000486898	0.000575425	0.000309844	4.42635e-05	0.000420503	0.000110659
OTU_277	0.000287712	0.000486898	0.000420503	0.000331976	0.000243449	0.000331976	0.000154922	0.00135004	0.000929533	0.00152709	0.000663952	0.000995928	0.000331976	0.000243449	0.00050903	0.000331976	0.000398371	0.000309844	0.000243449	0.000597557	0.000442635	0.000531161	0.000708215	0.000841006	0.000420503	0.000553293	0.000464766	0.000154922	0.000752479	0.000420503	0.000331976	0.0013943	0.000486898	0.00064182	0.000575425	0.000708215	0.000885269	0.000907401	0.00104019	0.000420503	0.000553293	0.000199186	0.000442635	0.000907401	0.00112872	0.000995928	6.63952e-05	0.00146069	0.000154922
OTU_278	0.000619688	0.000354108	0.000376239	0.00050903	0.000442635	0.000686084	0.00172627	0.00064182	0.000442635	0.000398371	0.000398371	0.000309844	0.000575425	0.00128364	0.000486898	0.00143856	0.000708215	0.00064182	0.000663952	0.0018812	0.000597557	0.000575425	0.000309844	0.000531161	0.000464766	0.00064182	0.000730347	0.00050903	0.000354108	0.00064182	0.000354108	0.000841006	0.000951664	0.000398371	0.000354108	0.000331976	0.000398371	0.000708215	0.00050903	0.000708215	0.000752479	0.000486898	0.00077461	0.000708215	0.000398371	0.000553293	0.000331976	0.0013943	0.000597557
OTU_279	0.000287712	0.00013279	0.000841006	0.000464766	0.000354108	0.00013279	0.000221317	0.000354108	0.000686084	0.000331976	0.000354108	0.000221317	0.000199186	0.000486898	0.00152709	0.000464766	0.000442635	0.00312057	0.00077461	0.000841006	0.00101806	0.000442635	0.000177054	0.000154922	0.000287712	0.000354108	0.000730347	0.000243449	0.000331976	0.00199186	0.000265581	0.000486898	0.00152709	0.000287712	0.000154922	4.42635e-05	4.42635e-05	0.000221317	0.000221317	0.000154922	0.000154922	0.000730347	0.000177054	0.000243449	0.000442635	0.000442635	0.00110659	4.42635e-05	8.85269e-05
OTU_280	0.000154922	0.000199186	0.00064182	0.000376239	0.000287712	0.000331976	0.00013279	0.000442635	0.000464766	0.000265581	0.000309844	0.000354108	0.00013279	0.000354108	0.000199186	0.000442635	0.000420503	0.000354108	0.00050903	0.000708215	0.000420503	0.000199186	0.000287712	8.85269e-05	0.000354108	0.000177054	0.000354108	0.000154922	8.85269e-05	0.000265581	0.000199186	0.000354108	0.00013279	0.000265581	8.85269e-05	0.000243449	0.000287712	0.000309844	0.000309844	0.000420503	0.000398371	0.000265581	0.000199186	0.000354108	0.000177054	0.000221317	0	0.000199186	0.000110659
OTU_281	0.00154922	0.00130577	0.00261154	0.00243449	0.00267794	0.00309844	0.00245662	0.00212465	0.0023017	0.00194759	0.00112872	0.00165988	0.00106232	0.00128364	0.00163775	0.00214678	0.00177054	0.00119511	0.00241236	0.00221317	0.000708215	0.00161562	0.00177054	0.00126151	0.00152709	0.00168201	0.0018812	0.00170414	0.00194759	0.00150496	0.00250089	0.00312057	0.0013279	0.00214678	0.00135004	0.000663952	0.00106232	0.00108445	0.00135004	0.00146069	0.00161562	0.00210251	0.00190333	0.00374026	0.00143856	0.00199186	0.00110659	0.00154922	0.00119511
OTU_282	0	6.63952e-05	0.000309844	2.21317e-05	0	4.42635e-05	4.42635e-05	2.21317e-05	8.85269e-05	0.00101806	0.000398371	0.00270007	0.000841006	0.0123938	0.00013279	6.63952e-05	6.63952e-05	8.85269e-05	6.63952e-05	0.000110659	0.000110659	0.000154922	0	0.00013279	0	0.000309844	0	0	0	0	0	0	0	2.21317e-05	0	0	0	0.000265581	0	0	0	0	0	0	0	6.63952e-05	0	0	0
OTU_283	0	0	0.000199186	0.000243449	4.42635e-05	0	8.85269e-05	0	6.63952e-05	0.000398371	0.000442635	0.000354108	0.000265581	0.00208038	0.000398371	0.000177054	0.000199186	0.000221317	0.000221317	0.000199186	0.000663952	0.000199186	0.000243449	0.000553293	0.000221317	0.000331976	0.00064182	0.000354108	0.000154922	0.000354108	0.000354108	0.000464766	0.000110659	6.63952e-05	0.000110659	0.000177054	0.000199186	0.000686084	0.00208038	0.000287712	0.00013279	0.000287712	0.000354108	0.000199186	0.000110659	0.000154922	0	2.21317e-05	0
OTU_284	0.000730347	0.00154922	0.000973796	0.00121725	0.00077461	0.000619688	0.00110659	0.000863137	0.000553293	0.000265581	0.000663952	0.000420503	0.000331976	0.000575425	0.000464766	0.000708215	0.000619688	0.00108445	0.000686084	0.000995928	0.000796742	0.000531161	0.000730347	0.000531161	0.00115085	0.000553293	0.000973796	0.000619688	0.000376239	0.00135004	0.000575425	0.000796742	0.00123938	0.00050903	0.000951664	0.000354108	0.000531161	0.000354108	0.000907401	0.000619688	0.000619688	0.000686084	0.000885269	0.000885269	0.000686084	0.000442635	0.000331976	0.000331976	0.000464766
OTU_285	0.000730347	2.21317e-05	0.000331976	0.000199186	0.000154922	0.000221317	0.000110659	0.000309844	4.42635e-05	0.000309844	0.000177054	0.000221317	0	8.85269e-05	0.00064182	0.000309844	0.000818874	8.85269e-05	0.000243449	0.000265581	0.000177054	0.000398371	0.000221317	0.000663952	0.000243449	0.000752479	0.000398371	0.000663952	0.00163775	0.000531161	0.000464766	0.000354108	0.000177054	0.000331976	0.000221317	0.000686084	0.000619688	0.000287712	0.000243449	0.000531161	0.000442635	0.000154922	0.000442635	0.000331976	0.000287712	0.000287712	4.42635e-05	0.000221317	0.000154922
OTU_286	0.000221317	0.000265581	0.000818874	6.63952e-05	0.000619688	0.000331976	0.000177054	0.000287712	0.000354108	0.000863137	0.000376239	0.000863137	0.000863137	0.000531161	0.000376239	0.000464766	0.000464766	0.000177054	0.000331976	0.000398371	0.00232383	0.000531161	0.000265581	0.000663952	0.000398371	0.000464766	4.42635e-05	0.000973796	0.000841006	8.85269e-05	0.000309844	0.000331976	0.000354108	0.000597557	0.00077461	0.00356321	0.00159348	0.00168201	0.000199186	0.000420503	0.000354108	0.000486898	0.000464766	0.000531161	0.000708215	0.000354108	0	0	0
OTU_287	0.000597557	0.0013279	0.00077461	0.000841006	0.00050903	0.000442635	0.000420503	0.000531161	0.00064182	0.000442635	0.000354108	0.00013279	0.000265581	0.000376239	0.00064182	0.000442635	0.000154922	0.000708215	0.000464766	0.000663952	0.000619688	0.000331976	0.000331976	6.63952e-05	0.000309844	0.000309844	0.000265581	0.00013279	0.000177054	0.000243449	0.000177054	0.000110659	0.000663952	0.000309844	0.000309844	8.85269e-05	0.000221317	0.000243449	8.85269e-05	4.42635e-05	4.42635e-05	0.000199186	0.000177054	0.000309844	0.000287712	0.000221317	0.000287712	0.000287712	8.85269e-05
OTU_288	0.00135004	0.00393945	0.00179267	0.00221317	0.000995928	0.000863137	0.00168201	0.00216891	0.00199186	0.00115085	0.00106232	0.000619688	0.000973796	0.00137217	0.0018148	0.0018812	0.00110659	0.00371813	0.00168201	0.00300992	0.00185907	0.000951664	0.00170414	0.000597557	0.00201399	0.00161562	0.00252302	0.00172627	0.00110659	0.00464766	0.00174841	0.00192546	0.00542227	0.00205825	0.00265581	0.000376239	0.00104019	0.000907401	0.00236809	0.000863137	0.000708215	0.00165988	0.00177054	0.00185907	0.00143856	0.00101806	0.000376239	0.000818874	0.00064182
OTU_289	0.000553293	0.000265581	0.000221317	0.000110659	6.63952e-05	0.00013279	0.000531161	0.000177054	0	6.63952e-05	6.63952e-05	6.63952e-05	0.000553293	0.000442635	0.000154922	8.85269e-05	0.00013279	4.42635e-05	0.000243449	0.000309844	4.42635e-05	0.000154922	4.42635e-05	0	0.000221317	6.63952e-05	0	0	4.42635e-05	0	0.000154922	2.21317e-05	0	0.00013279	6.63952e-05	6.63952e-05	0.000221317	0.00013279	6.63952e-05	0	4.42635e-05	2.21317e-05	0.000177054	2.21317e-05	8.85269e-05	0.000221317	0.00287712	0.00358534	0.00761331
OTU_290	0.000686084	2.21317e-05	0.000575425	0.00101806	0.000663952	0.000243449	0.00013279	0.00013279	0.00013279	0.000199186	0.000110659	0	0.000686084	0.000287712	0.000199186	0.00013279	4.42635e-05	0	8.85269e-05	4.42635e-05	0.000110659	0.000309844	2.21317e-05	2.21317e-05	6.63952e-05	0.000420503	0.000243449	0.000398371	2.21317e-05	0	2.21317e-05	0	8.85269e-05	6.63952e-05	0.000110659	0	4.42635e-05	4.42635e-05	6.63952e-05	0.000199186	2.21317e-05	4.42635e-05	0.000154922	6.63952e-05	0.0013279	0.000973796	0.00285499	0.00199186	0.000376239
OTU_291	0.000376239	0.000398371	0.000420503	0.000243449	0.000309844	0.000199186	0.000243449	0.000309844	0.000398371	0.000309844	0.000531161	0.00013279	0.000398371	0.000442635	0.000154922	0.000309844	0.000464766	0.000154922	0.000221317	0.000708215	0.000907401	0.000287712	0.000376239	0.000177054	0.000331976	0.000442635	0.000309844	0.00064182	0.000398371	0.000331976	0.000376239	0.000442635	0.000553293	0.000331976	0.000929533	0.000154922	0.000398371	0.000398371	0.000619688	0.000398371	0.000331976	0.000287712	0.000442635	0.000575425	0.000398371	0.000287712	0.000287712	0.000265581	0.000420503
OTU_292	0.000575425	0.00174841	0.000907401	0.00112872	0.00110659	0.000973796	0.000752479	0.000907401	0.00128364	0.000575425	0.000575425	0.000265581	0.000708215	0.00117298	0.000907401	0.000973796	0.00101806	0.00123938	0.000730347	0.00159348	0.00135004	0.000597557	0.000863137	0.000376239	0.00115085	0.000995928	0.00117298	0.000796742	0.000486898	0.0018148	0.000907401	0.00135004	0.00205825	0.00104019	0.00077461	0.000331976	0.000398371	0.000553293	0.00150496	0.000376239	0.000464766	0.000752479	0.000553293	0.000752479	0.00115085	0.000708215	0.000818874	0.000420503	0.000863137
OTU_293	0.000951664	0.000464766	0.00077461	0.000973796	0.000818874	0.000597557	0.00203612	0.00117298	0.00137217	0.0013943	0.00077461	0.000907401	0.000752479	0.000818874	0.000663952	0.000619688	0.00123938	0.000531161	0.00112872	0.00117298	0.000464766	0.000841006	0.000796742	0.000818874	0.000818874	0.000796742	0.00115085	0.00106232	0.000796742	0.000708215	0.00104019	0.000929533	0.000575425	0.000420503	0.000619688	0.00064182	0.000752479	0.000619688	0.000995928	0.00077461	0.000486898	0.000531161	0.000995928	0.00135004	0.000995928	0.000575425	0.000221317	0.000309844	0.00234596
OTU_294	0.000243449	6.63952e-05	0.000331976	0.000199186	0.000154922	0.000199186	0.000221317	0.000464766	0.00064182	0.000376239	0.000287712	0.000221317	8.85269e-05	0.000243449	0.000243449	0.000110659	0.00013279	0.000752479	0.000663952	0.000265581	0.000354108	0.000265581	0.000376239	0.000486898	0.00050903	0.000110659	0.000243449	0.000199186	0.00013279	0.000420503	0.000309844	0.000177054	0.00013279	0.000199186	0.00117298	0.000221317	0.000354108	0.000442635	0.000818874	0.000442635	0.000177054	0.000243449	0.000442635	0.000486898	0.000420503	0.00064182	0.000531161	0.000376239	0.000531161
OTU_295	0.000973796	0.00706002	0.00267794	0.000686084	0.00077461	0.000796742	0.00106232	0.00077461	0.000553293	0.000907401	0.00013279	2.21317e-05	0.000752479	0.000221317	0.000553293	8.85269e-05	8.85269e-05	0.000154922	0.000199186	0.000752479	0.000243449	0.000686084	4.42635e-05	0	0.00064182	0.000243449	0.000177054	0.000154922	0.000243449	0.000309844	0.00013279	8.85269e-05	0.000331976	0.000221317	0	4.42635e-05	0.000575425	0.000265581	0.00013279	0.00013279	4.42635e-05	8.85269e-05	4.42635e-05	0.00013279	0.000354108	0.000199186	0.000110659	0.000309844	0
OTU_296	0.0013279	0.000841006	0.00329763	0.000398371	0.00108445	0.000973796	0.000730347	0.00121725	0.000929533	0.000995928	0.00108445	0.00119511	0.000752479	0.000995928	0.00201399	0.00367387	0.00438208	0.000885269	0.00219104	0.00170414	0.00199186	0.00123938	0.000575425	0.00077461	0.000265581	0.000752479	0.000708215	0.000818874	0.00115085	0.000309844	0.000398371	0.000376239	0.000287712	0.000265581	0.000486898	0.00110659	0.00101806	0.00106232	0.00135004	0.00106232	0.00143856	0.00137217	0.000553293	0.00201399	0.00196972	0.00115085	0.000464766	0.000398371	0.00281073
OTU_297	0.000309844	4.42635e-05	0.00013279	6.63952e-05	8.85269e-05	0.000243449	0.000331976	0.000331976	0.000243449	8.85269e-05	0.000398371	0.000243449	0.000331976	0.000420503	0.000597557	0.000531161	0.000708215	0.00292139	0.00194759	0.00168201	0.000331976	0.000309844	0.000354108	0.000177054	0.000221317	0.000287712	0.000154922	0.000243449	0.00115085	0.00130577	0.000376239	0.000154922	0.00013279	0.000177054	0.000265581	0	2.21317e-05	0.000177054	8.85269e-05	2.21317e-05	0.000243449	0.000464766	0.000199186	0.000287712	0	4.42635e-05	4.42635e-05	0	6.63952e-05
OTU_298	0.000686084	0.000708215	0.00077461	0.000597557	0.000575425	0.000575425	0.000376239	0.00143856	0.00150496	0.00135004	0.00117298	0.00141643	0.000619688	0.000907401	0.00108445	0.00148283	0.000995928	0.000243449	0.00121725	0.000619688	0.000885269	0.00121725	0.000376239	0.000575425	0.000575425	0.000663952	0.00050903	0.00137217	0.00064182	0.000442635	0.000376239	0.000663952	0.00110659	0.000951664	0.000597557	0.000376239	0.000376239	0.000531161	0.000376239	0.000442635	0.000243449	8.85269e-05	0.00050903	0.000309844	0.00101806	0.000841006	0.000619688	0.000309844	0.000553293
OTU_299	0.000243449	6.63952e-05	0.000331976	0.000177054	0.000154922	0.000221317	0.00152709	0.000376239	0.000154922	0.000243449	0.000376239	0.000730347	0.000331976	0.000486898	0.000221317	0.000221317	0.000464766	0.000354108	0.000376239	0.000686084	0.000110659	0.000265581	0.000309844	0.000597557	0.000663952	0.000619688	0.000575425	0.000287712	0.000553293	0.00152709	0.00119511	0.000995928	0.000354108	0.000376239	0.000398371	0.000531161	0.000221317	0.000265581	0.000486898	0.000154922	0.000110659	0.000442635	0.000686084	0.00329763	0.000199186	0.000243449	0.000221317	0.00050903	0.000907401
OTU_300	0.000531161	0.000265581	0.000597557	0.000663952	0.000597557	0.00064182	0.000686084	0.00110659	0.000708215	0.000730347	0.000951664	0.000907401	0.000951664	0.000752479	0.00119511	0.000841006	0.00135004	0.00064182	0.0013279	0.00126151	0.000575425	0.000863137	0.000907401	0.00121725	0.000995928	0.000818874	0.00137217	0.00183693	0.000929533	0.00227957	0.0013943	0.00199186	0.000841006	0.00135004	0.00101806	0.00064182	0.00112872	0.000686084	0.0013279	0.000929533	0.00117298	0.00261154	0.000995928	0.00159348	0.000929533	0.00115085	0.000331976	0.000575425	0.000995928
OTU_301	0.00119511	0.00106232	0.00126151	0.000752479	0.00123938	0.00128364	0.00163775	0.00112872	0.00135004	0.00219104	0.00126151	0.00168201	0.000841006	0.00165988	0.00174841	0.00128364	0.00243449	0.000730347	0.00159348	0.00104019	0.00128364	0.00205825	0.00112872	0.00157135	0.00117298	0.00185907	0.00126151	0.0018812	0.00318697	0.000863137	0.00146069	0.00123938	0.00170414	0.00150496	0.00104019	0.00135004	0.000973796	0.00115085	0.00123938	0.00117298	0.00126151	0.00121725	0.00077461	0.00168201	0.00119511	0.00137217	0.000663952	0.000818874	0.00112872
OTU_302	4.42635e-05	0	0.000199186	0.00013279	6.63952e-05	0.000309844	0.000110659	0.000110659	0.000110659	0.00013279	0.000221317	0.000309844	0.000287712	0.000221317	0.000309844	0.000486898	0.00146069	0.000663952	0.000265581	0.000243449	0.000331976	0.000420503	0.00050903	0.000553293	0.000708215	0.000686084	0.000531161	0.000796742	0.000708215	0.00159348	0.000841006	0.000929533	0.00050903	0.000531161	0.000420503	0.000376239	0.000177054	0.000287712	0.000287712	0.00013279	0.000597557	0.000752479	0.000199186	0.000287712	0.000287712	0.000287712	0.000177054	0.000553293	0.000619688
OTU_303	0.00013279	0.000199186	0.000265581	0.000287712	0.000265581	0.000376239	0.000354108	0.000420503	0.000597557	0.000442635	0.000309844	0.000221317	0.000398371	0.000398371	0.000464766	0.000287712	0.000221317	0.00050903	0.000243449	0.000221317	0.000243449	0.000287712	0.000354108	0.000110659	0.000265581	0.000398371	0.000287712	0.000177054	0.000221317	0.000177054	0.000243449	0.000331976	0.000730347	0.000287712	0.000287712	0.000177054	0.000265581	0.000354108	0.000597557	0.000177054	0.000221317	0.000287712	0.000398371	0.000354108	0.000531161	0.000265581	0.000973796	0.000221317	0.000243449
OTU_304	0.000177054	0.000110659	0.000265581	0.000376239	0.000199186	0.000154922	0.000265581	0.000486898	0.000531161	0.000464766	0.000331976	0.000177054	0.00013279	0.000287712	0.000354108	0.000442635	0.000287712	0.000199186	0.000376239	0.000398371	0.000309844	0.000420503	0.000287712	0.00013279	0.000398371	0.000243449	0.000376239	0.000243449	0.000177054	0.000398371	0.000221317	0.000221317	0.000221317	0.000464766	0.000265581	0.000154922	0.000221317	0.000354108	0.000442635	0.000243449	0.000265581	0.000420503	0.000199186	0.000265581	0.000331976	0.000243449	0.000154922	0.000331976	0.000199186
OTU_305	0.000420503	0.000177054	0.000110659	0.000287712	0.000265581	0.000287712	0.000309844	0.000398371	0.000331976	0.000354108	0.000354108	0.000464766	0.000243449	0.000243449	0.000398371	0.000619688	0.000553293	0.00013279	0.00013279	0.000154922	0.000531161	0.000309844	0.00013279	6.63952e-05	0.000199186	0.000154922	0.000154922	0.000597557	0.000841006	0.000154922	6.63952e-05	8.85269e-05	0.000154922	6.63952e-05	0.000442635	0.000531161	0.0013943	0.000442635	0.000663952	0.000686084	0.000464766	0.000354108	0.000309844	0.000309844	0.000177054	0.000154922	6.63952e-05	2.21317e-05	8.85269e-05
OTU_306	0.000619688	0.000376239	0.000309844	0.000331976	0.000354108	0.000376239	0.000420503	0.000464766	0.000420503	0.000420503	0.00050903	0.000442635	0.000177054	0.000376239	0.000420503	0.000619688	0.00104019	0.000354108	0.000331976	0.000398371	0.000331976	0.00064182	0.000464766	0.000354108	0.000730347	0.00050903	0.000531161	0.000354108	0.00064182	0.00128364	0.000309844	0.000420503	0.000265581	0.000553293	0.000243449	0.000464766	0.000486898	0.000486898	0.000553293	0.000464766	0.000309844	0.00064182	0.000597557	0.000531161	0.000376239	0.000442635	2.21317e-05	0.000354108	0.000265581
OTU_307	0.000663952	0.000110659	0.000110659	0.000110659	0	0.000154922	0.000110659	0.000686084	0.000398371	0.000309844	0.000597557	0.000243449	0.000199186	0.00013279	0.000154922	0.000398371	0.000553293	8.85269e-05	0.000243449	0.000287712	8.85269e-05	0.000265581	0.000177054	0.000331976	0.000663952	0.000265581	0.000265581	0.000110659	0.00128364	0.000752479	0.00143856	0.000663952	0.000199186	0.000243449	0.000199186	0.000376239	0.000287712	0.000110659	0.000708215	2.21317e-05	0.000110659	0.000154922	8.85269e-05	0.000708215	0.000110659	0.000110659	2.21317e-05	0.000110659	4.42635e-05
OTU_308	0.000331976	0.000154922	0	0.000863137	0.000221317	0.000243449	0.000265581	0.00013279	2.21317e-05	0.00050903	0.0055108	0.00159348	0.00143856	0.000243449	0.000154922	0.00013279	8.85269e-05	0.000110659	6.63952e-05	8.85269e-05	2.21317e-05	0.000199186	0.000309844	4.42635e-05	0.000177054	0	6.63952e-05	0	4.42635e-05	0.000110659	0	0	0	0	0.000287712	0.000110659	6.63952e-05	0	6.63952e-05	0	0	0	8.85269e-05	0	0	0	0	4.42635e-05	0
OTU_309	0.000973796	0.00239023	0.000796742	0.000730347	0.00050903	0.000730347	0.000619688	0.000575425	0.000575425	0.000663952	0.000486898	0.000619688	0.000752479	0.000929533	0.000575425	0.000486898	0.000708215	0.000398371	0.000708215	0.00050903	0.00064182	0.000818874	0.000575425	0.000486898	0.00106232	0.00077461	0.000708215	0.000730347	0.000354108	0.000243449	0.000619688	0.000686084	0.000796742	0.000730347	0.00064182	0.00050903	0.000686084	0.000951664	0.000376239	0.000752479	0.00064182	0.000398371	0.000841006	0.000686084	0.000686084	0.00050903	0.00106232	0.000663952	0.00064182
OTU_310	0	0	0	0	0	0	0	0	0	0	0	0	0	0	0	0	0	0	0	0	0	0	0	0	0	0	0	0	0	0	0	0	0	0	0	0	0	0	0	0	0	0	0	0	0	0	0.00573212	0.00101806	0.00135004
OTU_311	8.85269e-05	0.000420503	0.000177054	0.000110659	6.63952e-05	6.63952e-05	0.000199186	0.000354108	0.000398371	0.000464766	0.00013279	0.000199186	0.000177054	6.63952e-05	4.42635e-05	0	0.00013279	8.85269e-05	4.42635e-05	4.42635e-05	0.000110659	0.000486898	0.000354108	0.000398371	0.00143856	0.000553293	0.000398371	0.000243449	0.000199186	0.00119511	0.000177054	0.000553293	0.000442635	0.00378453	0.000177054	6.63952e-05	0.000177054	0.000154922	0.000154922	0.00013279	0.000177054	4.42635e-05	8.85269e-05	0.000154922	0.000420503	0.00108445	0.00064182	0.000619688	0
OTU_312	0.00157135	0.00834366	0.00267794	0.00422716	0.00289926	0.00668378	0.00201399	0.00427142	0.00617475	0.00435995	0.00263368	0.0018148	0.000929533	0.00405011	0.00177054	0.0013279	0.000929533	0.00185907	0.00112872	0.00245662	0.00141643	0.00435995	0.00314271	0.00336402	0.00447061	0.004537	0.00940598	0.00274433	0.00112872	0.00227957	0.00150496	0.00356321	0.00312057	0.0136995	0.00314271	0.000973796	0.00148283	0.00254515	0.00225744	0.00172627	0.00241236	0.00287712	0.00281073	0.00296565	0.00582064	0.00650673	0.00283286	0.00668378	0.00608623
OTU_313	0	0	0	4.42635e-05	0	0	6.63952e-05	8.85269e-05	0.000154922	0	0.000309844	0.000442635	0.00050903	0.000420503	0.000730347	0.000287712	0.000531161	0.00484685	0.000575425	0.000619688	0.000686084	0.00050903	0	0	0	0	0	0	2.21317e-05	0.00106232	2.21317e-05	4.42635e-05	8.85269e-05	0	0	0	0	0	0	0	0	0.000973796	0	8.85269e-05	6.63952e-05	2.21317e-05	0	4.42635e-05	0
OTU_314	0.00013279	0.00101806	0	0.000331976	0.00013279	6.63952e-05	0.000531161	0.000154922	4.42635e-05	8.85269e-05	0.000597557	0.000553293	0.00161562	0.000398371	0.000442635	0.000287712	0.000486898	0.000398371	0.0118626	0.000486898	0.000376239	0.000354108	4.42635e-05	4.42635e-05	0.000907401	8.85269e-05	6.63952e-05	0.000110659	2.21317e-05	8.85269e-05	0.000531161	6.63952e-05	0.00013279	0.000154922	8.85269e-05	0.000199186	0.00101806	0.00013279	0.000110659	0.00050903	0.000177054	0.00013279	0.000752479	0.000354108	0.000597557	0.000376239	0.00150496	0.000531161	6.63952e-05
OTU_315	0.000199186	0.000376239	0.000907401	6.63952e-05	0.000199186	0.000243449	0.000376239	0.000354108	0.000398371	0.000464766	0.000287712	0.00013279	2.21317e-05	0.000376239	0.000154922	4.42635e-05	0	0.000265581	2.21317e-05	0.000177054	0.000752479	0.000154922	0.000243449	8.85269e-05	6.63952e-05	8.85269e-05	6.63952e-05	0.000110659	2.21317e-05	6.63952e-05	0	0.000331976	0.000553293	0.000354108	0.00141643	4.42635e-05	0.000177054	0.000110659	0.000110659	0.000154922	6.63952e-05	0.000730347	0.000177054	0.000199186	0.000154922	2.21317e-05	2.21317e-05	0.000110659	0.000177054
OTU_316	0.00185907	0.000464766	0.000796742	0.000841006	0.00165988	0.000686084	0.000708215	0.00112872	0.000951664	0.00101806	0.00110659	0.00137217	0.000597557	0.00110659	0.000531161	0.000708215	0.000863137	0.000177054	0.000863137	0.000464766	0.00243449	0.000951664	0.000420503	0.000686084	0.000420503	0.000818874	0.000243449	0.000885269	0.000531161	0.000177054	0.000442635	0.000354108	0.000575425	0.000752479	0.00064182	0.000442635	8.85269e-05	0.000597557	0.000199186	0.000354108	0.000221317	4.42635e-05	0.000376239	0.000265581	0.000597557	0.000354108	0.00123938	0.000442635	0.000420503
OTU_317	0.000752479	0.000309844	0.000686084	0.000420503	0.000376239	0.00163775	0.000331976	0.000243449	0.000199186	6.63952e-05	8.85269e-05	2.21317e-05	0.000110659	0.000221317	6.63952e-05	0	8.85269e-05	6.63952e-05	0.000331976	6.63952e-05	4.42635e-05	8.85269e-05	8.85269e-05	0	4.42635e-05	0.000110659	6.63952e-05	2.21317e-05	0.000309844	0	8.85269e-05	0	0	0	0.000221317	6.63952e-05	0	0.000110659	0.000243449	6.63952e-05	0.000177054	8.85269e-05	0.000885269	0.00013279	4.42635e-05	0	6.63952e-05	8.85269e-05	0.000863137
OTU_318	0.000376239	0.000243449	0.000442635	0.000663952	0.000177054	0.000575425	0.000331976	0.000309844	0.000464766	0.000398371	0.000287712	0.000464766	0.000863137	0.000973796	0.000309844	0.000110659	0.000199186	0.000243449	0.000154922	0.000265581	0.000398371	0.000331976	0.000177054	0.000154922	0.000177054	0.000221317	0.000243449	2.21317e-05	8.85269e-05	4.42635e-05	4.42635e-05	4.42635e-05	8.85269e-05	0.000177054	0.000907401	8.85269e-05	0.000221317	0.000177054	0.000110659	6.63952e-05	2.21317e-05	8.85269e-05	0.000110659	6.63952e-05	0.000110659	0.000154922	0.000110659	0.000486898	6.63952e-05
OTU_319	0.000243449	0.000110659	0.000177054	0.000154922	0.000243449	0.000287712	6.63952e-05	8.85269e-05	0.000110659	8.85269e-05	0.00013279	0.000199186	0.000177054	0.000265581	0.000221317	0.000177054	6.63952e-05	0.000177054	2.21317e-05	4.42635e-05	0.000154922	0.000199186	0.000243449	8.85269e-05	0.00013279	0.000177054	0.00013279	0.000331976	0.000110659	6.63952e-05	4.42635e-05	8.85269e-05	2.21317e-05	4.42635e-05	0.00203612	6.63952e-05	0.00013279	0.000221317	0.000376239	0.000398371	0.000420503	0.000331976	0.000221317	0.000154922	0.000309844	0.000154922	0.000199186	0.000110659	8.85269e-05
OTU_320	0.000597557	0.00013279	0.000885269	0.000354108	0.000575425	0.000309844	0.000752479	0.000575425	0.00141643	0.000818874	0.000309844	0.00064182	0.000354108	0.000553293	0.000575425	0.000531161	0.000553293	0.000331976	0.000287712	0.000442635	0.00447061	0.000619688	0.000331976	0.000177054	0.000199186	0.000354108	0.000354108	0.000929533	0.000221317	0.000464766	0.000575425	0.000287712	0.000708215	0.00064182	0.000885269	0.000442635	0.000464766	0.000287712	0.000464766	0.000420503	0.000376239	0.000486898	0.000442635	0.000154922	0.000663952	0.00050903	0	4.42635e-05	0.000177054
OTU_321	2.21317e-05	0	0	0	0	0	2.21317e-05	0.000265581	0.000287712	0.000221317	0	0	0	0	0	0	0	8.85269e-05	4.42635e-05	0.000287712	0.000221317	0.000265581	0.000464766	0.000287712	0.000331976	0.000354108	0.000464766	0.000243449	0.000354108	0.00077461	0.000708215	0.00221317	0.00252302	0.00225744	0.000110659	0	0	0	6.63952e-05	0	0	2.21317e-05	2.21317e-05	0.000221317	0.000265581	0.00013279	0	0	0
OTU_322	0.00205825	0.000619688	0.000951664	0.00106232	0.00077461	0.00115085	0.000686084	0.00250089	0.00210251	0.0018148	0.00117298	0.00236809	0.00267794	0.000929533	0.00143856	0.00130577	0.00628541	0.00143856	0.00146069	0.0032091	0.00101806	0.00112872	0.000708215	0.0013943	0.00196972	0.00212465	0.00391732	0.00130577	0.00172627	0.00621902	0.00270007	0.00210251	0.0013943	0.000995928	0.000663952	0.0013279	0.00143856	0.000907401	0.00396158	0.000708215	0.00185907	0.00261154	0.00077461	0.00378453	0.00190333	0.00137217	0.000243449	0.000575425	6.63952e-05
OTU_323	0	0	0	0	0	0	0	0	0	0	2.21317e-05	0	0	0	4.42635e-05	0	0	2.21317e-05	0	0	0	2.21317e-05	0	0	0	0	0	0	0	0	0	0	0	0	0	0	0	0	0	0	0	0	0	0	0	0	0.0018812	0.000376239	0.00196972
OTU_324	0.000177054	0.000331976	0.00192546	0.000575425	0.000265581	0.000730347	0.000464766	0.00110659	0.000885269	0.000863137	0.000287712	0.000442635	0.000243449	0.000265581	0.00013279	8.85269e-05	2.21317e-05	6.63952e-05	0.00013279	0.000199186	0.000309844	8.85269e-05	8.85269e-05	0.000110659	6.63952e-05	0.000243449	8.85269e-05	0.000110659	0.00013279	0	6.63952e-05	6.63952e-05	6.63952e-05	0.000154922	0.000265581	0.000110659	0.000154922	0.000154922	0.000154922	4.42635e-05	6.63952e-05	2.21317e-05	0.000553293	0.000287712	6.63952e-05	0.000199186	4.42635e-05	0.000818874	0.000265581
OTU_325	0.00013279	0.000177054	0.00013279	0.000309844	0.000221317	2.21317e-05	0.000110659	0.00013279	0.000154922	0.000199186	4.42635e-05	0.00013279	2.21317e-05	0.000243449	0.000265581	4.42635e-05	0.00013279	8.85269e-05	0	0	2.21317e-05	0.000221317	0.000265581	0.000221317	0.000354108	0.00013279	0.000553293	0.000199186	0.000265581	0.000575425	0.000199186	0.000110659	0.00013279	0.000110659	0.00013279	0.000265581	0.000331976	0.000287712	0.000907401	0.000486898	0.000398371	0.000420503	0.000309844	0.000243449	0.000177054	0.000221317	0.000331976	0.000243449	0.000221317
OTU_326	8.85269e-05	0.000420503	8.85269e-05	0.000265581	6.63952e-05	4.42635e-05	0.00013279	0.000398371	0.000287712	0.000243449	0.000110659	4.42635e-05	6.63952e-05	6.63952e-05	0.000243449	0.000110659	4.42635e-05	0.000841006	0.000199186	0.000309844	8.85269e-05	0.000331976	0.000309844	0.000376239	0.000597557	0.000199186	0.000708215	0.000354108	0.000331976	0.000973796	0.000398371	0.000531161	0.000398371	0.000420503	0.000265581	0.00013279	0.000243449	0.000531161	0.0018148	0.000354108	0.000309844	0.000398371	0.000398371	0.000287712	0.000730347	0.00115085	0.000575425	0.000553293	0.000199186
OTU_327	0.000796742	0.000287712	0.000818874	0.000597557	0.00050903	0.000730347	0.000553293	0.00121725	0.00159348	0.00108445	0.000708215	0.00117298	0.000597557	0.000575425	0.000885269	0.00108445	0.00199186	0.000486898	0.000907401	0.00064182	0.000663952	0.00137217	0.000686084	0.00130577	0.000663952	0.00110659	0.00126151	0.00106232	0.00117298	0.00130577	0.000863137	0.00077461	0.000663952	0.00077461	0.000686084	0.00168201	0.00119511	0.00130577	0.00115085	0.00101806	0.000796742	0.00119511	0.000951664	0.000841006	0.00159348	0.000885269	8.85269e-05	0.000442635	0.000818874
OTU_328	2.21317e-05	2.21317e-05	0.000331976	0.000331976	0.000154922	0.000221317	0	0.000154922	0.000110659	0.000221317	4.42635e-05	6.63952e-05	2.21317e-05	0.00013279	0.00013279	0.000110659	0.000265581	0.000575425	6.63952e-05	0.000309844	0.000177054	0.000265581	0.000177054	0.000154922	0.000331976	0.000265581	0.000420503	0.00013279	0.000354108	0.000464766	0.000199186	0.000464766	0.000243449	0.00141643	0.000221317	0.000154922	4.42635e-05	0.000398371	0.000354108	0.000221317	0.000309844	0.000243449	0.000597557	0.000287712	0.000420503	0.000531161	0.000177054	8.85269e-05	2.21317e-05
OTU_329	2.21317e-05	8.85269e-05	0	0	0	0	0	0	0	0	0	2.21317e-05	0	0	0	0	0	0	0	0	0	0	0	0	0	0	0	0	0	0	0	0	0	0	0	0	4.42635e-05	0	0	0	0	0	0	0	0	0	2.21317e-05	4.42635e-05	0
OTU_330	0.000177054	0.000354108	0.000331976	0.000708215	0.000553293	0.000309844	0.000309844	0.000199186	0.000243449	0.000243449	0.000243449	0.000619688	0.000575425	0.000199186	0.000154922	0.000442635	0.000221317	0.000177054	0.000243449	0.000154922	8.85269e-05	0.000287712	0.000331976	0.000110659	8.85269e-05	0.000199186	0.000199186	0.000199186	0.000265581	0.000376239	0.00013279	0.000309844	0.000420503	0.000686084	0.00013279	0.000287712	0.000243449	6.63952e-05	0.000243449	0.000110659	0.0013943	0.000177054	0.000221317	0.000398371	0.000420503	0.000796742	0.000730347	0.00050903	0.000331976
OTU_331	8.85269e-05	0.000619688	0.00013279	0.000287712	0.000221317	0.000177054	0.000265581	0.000464766	0.000243449	0.000354108	0.000265581	0.000221317	0.000287712	0.000154922	0.000486898	0.000199186	0.000154922	0.000265581	0.00013279	0.000309844	4.42635e-05	0.000265581	0.000354108	0.000309844	0.000398371	0.000398371	0.000619688	0.000243449	0.000199186	0.000531161	0.000376239	0.000177054	0.000177054	0.000287712	0.000354108	0.000177054	0.000309844	0.000398371	0.00143856	0.000376239	0.000243449	0.000331976	0.000287712	0.000265581	0.000177054	0.000287712	0.00013279	0.000331976	0.00013279
OTU_332	0	0.000110659	8.85269e-05	0.00013279	0.000177054	6.63952e-05	0	0.000154922	0.000221317	0.00013279	0.000154922	0.000531161	0.000265581	0.000177054	0.000309844	0.000752479	0.000863137	0.000221317	0.000420503	0.000420503	0.000597557	0.000309844	0.000287712	0.000309844	0.000221317	0.000841006	0.000818874	0.000863137	0.000287712	0.000309844	0.000265581	0.000420503	0.000287712	0.000287712	8.85269e-05	0.000154922	0.000110659	0.00013279	0.000177054	0.000221317	0.000309844	0.000420503	6.63952e-05	0.000265581	0.000221317	0.000154922	0.00013279	0.000243449	0.000398371
OTU_333	0.00283286	0	0	0	0	0	0	0	0	0	0.00356321	0	0	0	0	0	0	0	0	0	0	0	0.00365174	0	0	0	0	0	0	0	0	0	0	0	0.00239023	0	0	0	0	0	0	0	0	0	0	0	0	0	0
OTU_334	0.000575425	0.00077461	0.00146069	0	6.63952e-05	0	0	0	0	0	0.000885269	0	0.00137217	0.0018812	0	0	0	0	0	0	0	0	0.00112872	0	0.00115085	0.00177054	4.42635e-05	0	0	0	0	0	0	0	0.000663952	0	0.000752479	0.0013279	0	0	0	0	0	0	0	0	0	8.85269e-05	6.63952e-05
OTU_335	0.0013279	0.00692723	0.000973796	0.000575425	0.000376239	0.000199186	0.000398371	0.000265581	0.000331976	0.000243449	0.000354108	6.63952e-05	0.000553293	0.000221317	0.000154922	6.63952e-05	0.000110659	0.000199186	0.00013279	0.000177054	0	8.85269e-05	0.000376239	0.000177054	0.00050903	0.000309844	0.000331976	0.000154922	0.000177054	0.000110659	0.000221317	0.000154922	4.42635e-05	4.42635e-05	0.000154922	0.000199186	0.000730347	0.000486898	0.000951664	0.000243449	0.00013279	8.85269e-05	0.000597557	0.000287712	0.000243449	0.00013279	0.000309844	0.000243449	4.42635e-05
OTU_336	0.000199186	0.000154922	0.000309844	0.00013279	0.000287712	0.000110659	0.000199186	0.000199186	0.000376239	0.000287712	0.000398371	0.00050903	0.000154922	0.000420503	0.000420503	0.000331976	0.000597557	0.00013279	0.000464766	0.000442635	0.000398371	0.000398371	0.000221317	0.000265581	0.000243449	0.000177054	0.000221317	8.85269e-05	0.00064182	0.000309844	0.000199186	0.000177054	0.000331976	0.000354108	4.42635e-05	0.00013279	0.000486898	0.000199186	0.000331976	0.000177054	6.63952e-05	0.000420503	0.000221317	0.000199186	0.000243449	0.000287712	4.42635e-05	0.000309844	0.000110659
OTU_337	0.000331976	6.63952e-05	6.63952e-05	6.63952e-05	6.63952e-05	0	8.85269e-05	0.000287712	0.000287712	0.000199186	0.000110659	0.000243449	4.42635e-05	0.000309844	0.00013279	0.000265581	0.000265581	8.85269e-05	0.000110659	0.000199186	0.000177054	8.85269e-05	0.000154922	0.000110659	0.000177054	6.63952e-05	0.000354108	0.000376239	0.000199186	0.000177054	0.000265581	0.000464766	0.00013279	0.000110659	0.000354108	0.000243449	0.000265581	0.000376239	0.000265581	0.000575425	0.000265581	0.000663952	0.000287712	0.000354108	0.000752479	0.000287712	0.00013279	0.000287712	0.000110659
OTU_338	0.000110659	0.000110659	0.000177054	0.000265581	0.000110659	0.00013279	0.000442635	0.000354108	0.000951664	0.000154922	0.000243449	6.63952e-05	0.000221317	0.000221317	0.000243449	0.000287712	0.000309844	0.000287712	0.000221317	0.000309844	0.000221317	0.000265581	0.000154922	0.000177054	0.000287712	0.000110659	0.000309844	0.000464766	0.000287712	0.000331976	0.000486898	0.000287712	0.000331976	0.000199186	0.00013279	0.000309844	0.000287712	8.85269e-05	0.000995928	0.000420503	0.000398371	0.00050903	0.000442635	0.000309844	0.000796742	0.000553293	6.63952e-05	0.00013279	6.63952e-05
OTU_339	0.000221317	6.63952e-05	0.000354108	0.000287712	0.000221317	0.000376239	0.000265581	0.000575425	0.000398371	0.000531161	0.000398371	0.000442635	0.000243449	0.000243449	0.000331976	0.000708215	0.000818874	0.000331976	0.00050903	0.000575425	0.000420503	0.000398371	0.000464766	0.000398371	0.000376239	0.000331976	0.000309844	0.000863137	0.000486898	0.000818874	0.000597557	0.000708215	0.000663952	0.00135004	0.00050903	0.000420503	0.000287712	0.000287712	0.000420503	0.00050903	0.000486898	0.00050903	0.000464766	0.00126151	0.000177054	0.000841006	0.000265581	0.000243449	0.00064182
OTU_340	0.00101806	0.000177054	0.000929533	0.000354108	0.000951664	0.000951664	0.000752479	0.000354108	0.000752479	0.000663952	0.000619688	0.000796742	0.000442635	0.000354108	0.000420503	0.000442635	0.000420503	0.000442635	0.000686084	0.000331976	0.000331976	0.000243449	0.000708215	0.000442635	0.000265581	0.000331976	0.000221317	0.000597557	8.85269e-05	0.000221317	0.000309844	0.000376239	0.000686084	0.000420503	0.000686084	0.000376239	0.000287712	0.000686084	0.000331976	0.00119511	0.000376239	0.000354108	0.00050903	0.000243449	0.000597557	0.000553293	0.000376239	0.00126151	0.000376239
OTU_341	0.00013279	0.000154922	0	0.000221317	0.000287712	6.63952e-05	0.000177054	0.000154922	6.63952e-05	0.000199186	0.000531161	0.000708215	0.000265581	0.000398371	0.00112872	0.000354108	0.000442635	0.000442635	0.00077461	0.000486898	0.000154922	0.000575425	0.000951664	0.00159348	0.00064182	0.000730347	0.000442635	0.000442635	8.85269e-05	0.000221317	0.000575425	0.00050903	0.000331976	0.00050903	0.000398371	0.000442635	0.000309844	0.000309844	0.000309844	0.000486898	0.000154922	0.000154922	0.00077461	0.000243449	0.000243449	0.000221317	0.000243449	0.000398371	0.000221317
OTU_342	0.000177054	0.000309844	0.000309844	0.000331976	0.000221317	0.000110659	0.000110659	0.000486898	0.00077461	0.000597557	0.000354108	0.000331976	0.000486898	0.000376239	0.000309844	0.000243449	0.000265581	0.000199186	0.000221317	0.000531161	0.000265581	0.000885269	0.000376239	0.000420503	4.42635e-05	0.000177054	0.000221317	0.000376239	0.000243449	0.000110659	0.000110659	0.000177054	0.000199186	0.000221317	0.000110659	0.000177054	0.000265581	0.000442635	0.000354108	6.63952e-05	8.85269e-05	8.85269e-05	0.000110659	0.00013279	0.000331976	0.000243449	0.000663952	0.000265581	0.000199186
OTU_343	0	0	0	0	0	0	0	0	0	0	0	0	0	0	0	0	0	0	0	0	0	0	2.21317e-05	0	0	0	0	0	0	0	0	0	0	0	0	0	0	0	0	0	0	0	0	0	0	0	0.0032755	0.0036296	0.00247875
OTU_344	0.000243449	0.00115085	0.000243449	0.000442635	0.000287712	0.000309844	0.00050903	0.000376239	0.000199186	0.000442635	0.000265581	0.000265581	0.000486898	0.000287712	0.000442635	0.000575425	0.000442635	0.000863137	0.00050903	0.00064182	0.000442635	0.000309844	0.000531161	0.000243449	0.000309844	0.000287712	0.000442635	0.000265581	0.000199186	0.000464766	0.000221317	0.000464766	0.000929533	0.000309844	0.000265581	0.000243449	0.000331976	0.000243449	0.000553293	0.000243449	0.000243449	0.000199186	0.00050903	0.000199186	0.000199186	0.000243449	0.00013279	0.000199186	0.000287712
OTU_345	0.000110659	6.63952e-05	0.00013279	6.63952e-05	8.85269e-05	2.21317e-05	0.000110659	0.000221317	0.000110659	0.000243449	8.85269e-05	0.000199186	8.85269e-05	0.000221317	0.000221317	0.00013279	0.00013279	0.00013279	0.000376239	0.000243449	0.000154922	0.000376239	0.000331976	0.000265581	0.000398371	0.000708215	0.000464766	0.000243449	0.000221317	0.000221317	0.000221317	0.000287712	0.000110659	0.000398371	0.000309844	8.85269e-05	8.85269e-05	0.000177054	0.000486898	0.000177054	8.85269e-05	0.000221317	0.000243449	0.000331976	0.000154922	0.000154922	6.63952e-05	0.00106232	0.000686084
OTU_346	0.000177054	6.63952e-05	8.85269e-05	4.42635e-05	4.42635e-05	2.21317e-05	4.42635e-05	0.000331976	0.00013279	0.000331976	0.00050903	0.00101806	0.000376239	0.000265581	0.000309844	0.000177054	0.000863137	0.000265581	0.00013279	0.000398371	8.85269e-05	0.000265581	0.000331976	0.000376239	0.000243449	0.000177054	0.000177054	0.000110659	0.000309844	0.000221317	0.000154922	0.000398371	0.00013279	0.000287712	0.000110659	0.000575425	0.000464766	0.000177054	0.000221317	0.000398371	0.000354108	0.000309844	0.000177054	0.00203612	0.000243449	0.000331976	0.00013279	0.000619688	0.000265581
OTU_347	0.000154922	0.000110659	0.000221317	0.000243449	0	0	0	0.000265581	6.63952e-05	8.85269e-05	0.000354108	0.00163775	0.00106232	0.000110659	4.42635e-05	0.000177054	8.85269e-05	0.000110659	2.21317e-05	4.42635e-05	0.000110659	0.000154922	6.63952e-05	0.000221317	0.00013279	0.000420503	0.000243449	0.000110659	0	6.63952e-05	4.42635e-05	0.000398371	0.000929533	0.000243449	6.63952e-05	0.000154922	6.63952e-05	0.000287712	0.000177054	0.000309844	6.63952e-05	4.42635e-05	0	0	6.63952e-05	0.000177054	0.000951664	0.00013279	0.000221317
OTU_348	0.000154922	0.000398371	0.000265581	4.42635e-05	0.000442635	0.000154922	0.000331976	0.000243449	0.000110659	0.000309844	0.000154922	0.000331976	0.000110659	0.000243449	0.000177054	0.000331976	0.000199186	0.00013279	0.000221317	6.63952e-05	0.000243449	0.000199186	8.85269e-05	0.000154922	8.85269e-05	0.00013279	0.000154922	0.000221317	0.000199186	6.63952e-05	0.000154922	6.63952e-05	0.00013279	0.000331976	0.000331976	0.000265581	0.000199186	0.000376239	0.000199186	0.000354108	0.00013279	8.85269e-05	0.000265581	0.000177054	0.000154922	4.42635e-05	0.000110659	4.42635e-05	8.85269e-05
OTU_349	0.000486898	0.000752479	0.000154922	0.000243449	0.000243449	0.000398371	0.000309844	0.000420503	0.000243449	0.000708215	0.000199186	0.000420503	0.000154922	0.000265581	0.000398371	0.000354108	0.000442635	8.85269e-05	0.000376239	0.000110659	0.00050903	0.00050903	0.000287712	0.000331976	0.000287712	0.000177054	0.000354108	0.000420503	0.000420503	0.000199186	0.000287712	0.000354108	8.85269e-05	0.000243449	0.000287712	0.000177054	0.000154922	8.85269e-05	0.000199186	0.000265581	0.000110659	0.000221317	0.000154922	0.000243449	0.00013279	0.000420503	0.000221317	0.000199186	0.000177054
OTU_350	0	0	0	0	0	0	0	0	0	0	0	0	0	0	0	0	0	0	0	0	0	0	0	0	0	0	0	0	0	0	0	0	0	0	0	0	0	0	0	0	0	0	0	0	0	0	0.00303205	0.00347468	0.00287712
OTU_351	0.000663952	0.000243449	0.000420503	0.000486898	0.000863137	0.000420503	0.000287712	0.000486898	0.000309844	0.000553293	0.000420503	0.000154922	0.000287712	0.000752479	0.000354108	0.000177054	0.000265581	0.000354108	0.000199186	0.000309844	0.000354108	0.000464766	0.000309844	0.000177054	0.000309844	0.000354108	0.000287712	0.000376239	0.000154922	0.000154922	0.000265581	0.000199186	0.000221317	0.000221317	0.000309844	0.000154922	0.000354108	0.000398371	0.000287712	0.000199186	6.63952e-05	0.000243449	0.000376239	0.000265581	6.63952e-05	0.000243449	0.000575425	6.63952e-05	0.000376239
OTU_352	4.42635e-05	0	6.63952e-05	0.000221317	2.21317e-05	2.21317e-05	6.63952e-05	0.000686084	8.85269e-05	8.85269e-05	0.00013279	0.000154922	6.63952e-05	0.00013279	0.000486898	0.000110659	0.000199186	0.00013279	0.00013279	0.000663952	8.85269e-05	0.000309844	0.000287712	0.000553293	0.000287712	0.000354108	0.000730347	0.000287712	0.000376239	0.000287712	0.000331976	0.00214678	0.000464766	0.00064182	8.85269e-05	0.000110659	6.63952e-05	8.85269e-05	0.000177054	6.63952e-05	0.00013279	0.000110659	6.63952e-05	0.000597557	0.000331976	0.000287712	0	0.000376239	2.21317e-05
OTU_353	0	0.00050903	4.42635e-05	0.00050903	2.21317e-05	8.85269e-05	0.00013279	0.000110659	6.63952e-05	0.000243449	6.63952e-05	6.63952e-05	0.000553293	6.63952e-05	0.000154922	8.85269e-05	0.000110659	8.85269e-05	0.00117298	8.85269e-05	0.000221317	0.000154922	2.21317e-05	2.21317e-05	0.00077461	0	4.42635e-05	0	4.42635e-05	2.21317e-05	8.85269e-05	0.000154922	6.63952e-05	0.000110659	0.00013279	4.42635e-05	0.00104019	0.000154922	0.000199186	0.000221317	0.000265581	0.000199186	0.000309844	0.000597557	0.000686084	0.00168201	0.000973796	0.000376239	6.63952e-05
OTU_354	0	0	0	8.85269e-05	0	8.85269e-05	0.000221317	0.00013279	0	4.42635e-05	8.85269e-05	0.000154922	8.85269e-05	4.42635e-05	0.00108445	8.85269e-05	0.00104019	2.21317e-05	0.000265581	8.85269e-05	0	0.000309844	8.85269e-05	0.000265581	8.85269e-05	0.00013279	8.85269e-05	0.00013279	0.00170414	6.63952e-05	0.0064182	0.000354108	0.00013279	0.000177054	8.85269e-05	2.21317e-05	0	0.000110659	4.42635e-05	0.00013279	0.000199186	0	0.000398371	0	6.63952e-05	0.00013279	0	0.000110659	0
OTU_355	0.000553293	0.000575425	0.000841006	0.000464766	0.000708215	0.000553293	0.000553293	0.00159348	0.00154922	0.00199186	0.000575425	0.000663952	0.000354108	0.000619688	0.000486898	0.00128364	0.000597557	0.000354108	0.000420503	0.000730347	0.000553293	0.000841006	0.000863137	0.000420503	0.000885269	0.000575425	0.000752479	0.000553293	0.00135004	0.000818874	0.000464766	0.000841006	0.000464766	0.00115085	0.000243449	0.000376239	0.000398371	0.000354108	0.000442635	0.000486898	0.000398371	0.000154922	0.000331976	0.00050903	0.000531161	0.00050903	4.42635e-05	0.000354108	0.000309844
OTU_356	0.000177054	0.000951664	0.000354108	0.000287712	0.000199186	0.000221317	0.000265581	0.00013279	0.000221317	0.000243449	8.85269e-05	4.42635e-05	0.000199186	0.000221317	0.000177054	8.85269e-05	0.000110659	6.63952e-05	8.85269e-05	0.000177054	0.000287712	0.000221317	0.000221317	0.000154922	0.000486898	0.000354108	0.000752479	0.000354108	0.000243449	0.000177054	0.000221317	0.000376239	0.000752479	0.000331976	0.000243449	0.000221317	0.000354108	0.000420503	0.000686084	0.000398371	0.000331976	0.000177054	0.000265581	0.000243449	0.000398371	0.000486898	0.000243449	0.000309844	6.63952e-05
OTU_357	4.42635e-05	4.42635e-05	4.42635e-05	0.00013279	0.00013279	0.000287712	0.000331976	0.000110659	0.000154922	8.85269e-05	0.00013279	0.000199186	0.000287712	0.000177054	0.000309844	0.000398371	0.000708215	6.63952e-05	0.000177054	6.63952e-05	0.000331976	8.85269e-05	8.85269e-05	0.00013279	0.000221317	4.42635e-05	0.000243449	0.000199186	0.000287712	0.00013279	0.000177054	0.000110659	0.000309844	0.00013279	0.000420503	0.000531161	0.000841006	0.000265581	0.000553293	0.000376239	0.000309844	0.000575425	0.000597557	0.000331976	0.000376239	0.000331976	0	8.85269e-05	4.42635e-05
OTU_358	4.42635e-05	8.85269e-05	8.85269e-05	0.000154922	0.000154922	0.00013279	0	0.00013279	0.000331976	0.000287712	0.000154922	0.000110659	0.000221317	0	0.000221317	0.000110659	0.00013279	0.000221317	0.000199186	0.000287712	0.000265581	0.000177054	0.000221317	0.000199186	0.000309844	0.000243449	0.00050903	0.000287712	0.000287712	0.000199186	0.000154922	8.85269e-05	0.000243449	0.000287712	0.000221317	0.000110659	0.000154922	0.000265581	0.000486898	0.000265581	0.000221317	0.000420503	0.000354108	0.000287712	0.00013279	0.000221317	8.85269e-05	8.85269e-05	0.000309844
OTU_359	0.00106232	0	0.000442635	0.00013279	0.00013279	8.85269e-05	0.000221317	0.000420503	0.000110659	0.000376239	0.00013279	0.000597557	4.42635e-05	0.00013279	0.00110659	0.000199186	0.00110659	6.63952e-05	0.000486898	0.000221317	4.42635e-05	0.000951664	0.000243449	0.00148283	0.000287712	0.000553293	0.000243449	0.000531161	0.00165988	0.000442635	0.0023017	0.000154922	0.000199186	0.000442635	0.000309844	0.000331976	0.000265581	0.00064182	8.85269e-05	0.000553293	0.000309844	0.00013279	0.000221317	0.000199186	6.63952e-05	0.00013279	4.42635e-05	8.85269e-05	2.21317e-05
OTU_360	0.000287712	8.85269e-05	0.000420503	0.000177054	0.000154922	0.000199186	0.000243449	0.000354108	0.000199186	0.000177054	0.000243449	0.000486898	0.000154922	0.000309844	0.000265581	0.000309844	0.00115085	0.000309844	0.000287712	0.000177054	0.000221317	0.000863137	0.000442635	0.000553293	0.000442635	0.000398371	0.000376239	0.000885269	0.000531161	0.000265581	0.000331976	0.000199186	6.63952e-05	0.000354108	0.000309844	0.000730347	0.000597557	0.0013279	0.000818874	0.000553293	0.000464766	0.000619688	0.000309844	0.000663952	0.000818874	0.000331976	0	4.42635e-05	6.63952e-05
OTU_361	0.000575425	0.00104019	0.000663952	0.000553293	0.000199186	0.000354108	0.000597557	0.00064182	0.000951664	0.000442635	0.000464766	0.000331976	0.000309844	0.000531161	0.00077461	0.000442635	0.000597557	0.000929533	0.00064182	0.00106232	0.000995928	0.000398371	0.00077461	0.000243449	0.000663952	0.000486898	0.000486898	0.000553293	0.000442635	0.000752479	0.000553293	0.000708215	0.00161562	0.000619688	0.000907401	0.000199186	0.000442635	0.000575425	0.000663952	0.000464766	0.000354108	0.000841006	0.000686084	0.00101806	0.000841006	0.000376239	0.000221317	0.000464766	0.00064182
OTU_362	0.000663952	0.00154922	0.000442635	0.000486898	0.000818874	0.000331976	0.000354108	0.000464766	0.000442635	0.000420503	0.000597557	0.000221317	0.000420503	0.000420503	0.00146069	0.00212465	0.000841006	0.000221317	0.000398371	0.000486898	0.000663952	0.000818874	0.00050903	0.000243449	0.000597557	0.000331976	0.000597557	0.000376239	0.000398371	0.000154922	0.000154922	0.000287712	0.00212465	0.000221317	0.00013279	4.42635e-05	0.000154922	4.42635e-05	0.000199186	0.000398371	0.000243449	0.000110659	0.000663952	6.63952e-05	0.000376239	0.000199186	0.000154922	0.000110659	0.000110659
OTU_363	0.000154922	0.000708215	0.000177054	0.00013279	6.63952e-05	0.000177054	0.00013279	8.85269e-05	0.000154922	0.000199186	4.42635e-05	4.42635e-05	0.000177054	0.000464766	0.000331976	6.63952e-05	0.000154922	0.000110659	6.63952e-05	0.00013279	8.85269e-05	0.000110659	0.000221317	2.21317e-05	0.000376239	0.000243449	0.000686084	0.000177054	0.000331976	0.000331976	0.000154922	0.000531161	0.000752479	0.000398371	0.000354108	0.00013279	0.000442635	0.000309844	0.00177054	0.000177054	0.000154922	0.000243449	0.000287712	0.000287712	0.000154922	8.85269e-05	8.85269e-05	0.000243449	2.21317e-05
OTU_364	0.000199186	0.0027222	0	0	0	0	0	0	0	0	0.000287712	0	0.00250089	0	0	0	0	0	0	0	0	0	0.000398371	0	0.00387305	0	0	0	0	0	2.21317e-05	0	0	0	0.000420503	0	0.00245662	0	0	0	0	0	0	0	0	0	0	0	0
OTU_365	0.000907401	0.00126151	0.00101806	0.000619688	0.000686084	0.000575425	0.000686084	0.00137217	0.00101806	0.000863137	0.000420503	0.000597557	0.000221317	0.000486898	0.000663952	0.000619688	0.000287712	0.000398371	0.000486898	0.000663952	0.000442635	0.000818874	0.000575425	0.000442635	0.000553293	0.000553293	0.000708215	0.000309844	0.000531161	0.000597557	0.000287712	0.000442635	0.00050903	0.000486898	0.000376239	0.000331976	0.000442635	0.000398371	0.00106232	0.000464766	0.000796742	0.00104019	0.00121725	0.00064182	0.000863137	0.00110659	0.000420503	0.000597557	0.000531161
OTU_366	4.42635e-05	6.63952e-05	0.000177054	4.42635e-05	0.00013279	4.42635e-05	4.42635e-05	0.000110659	0.000243449	0.000331976	0.000199186	0.000553293	4.42635e-05	0.000177054	0.00013279	0.000420503	0.00013279	6.63952e-05	6.63952e-05	0.000265581	0.000110659	0.000221317	0.000177054	0.000309844	0.000221317	0.000110659	0.000243449	0.000177054	0.000243449	0.000177054	0.000154922	0.000531161	0.000464766	0.000553293	2.21317e-05	0.000442635	0.000199186	0.000154922	6.63952e-05	0.000154922	4.42635e-05	6.63952e-05	8.85269e-05	0.000354108	0.000154922	0.000110659	2.21317e-05	0.000309844	0
OTU_367	0.000221317	0.000309844	0.000354108	0.000309844	0.00013279	0.000199186	0.000199186	0.000376239	0.000287712	0.000243449	0.00013279	0.000154922	0.000199186	0.000398371	0.000331976	0.000331976	0.000154922	0.000154922	0.000177054	0.000154922	0.000243449	0.000177054	0.000486898	0.000265581	0.000354108	0.000309844	0.00064182	0.000287712	0.000154922	0.000287712	0.000265581	0.000376239	0.00050903	0.000442635	0.000398371	0.000154922	0.000376239	0.000243449	0.000597557	0.00013279	0.00013279	0.000199186	0.000331976	0.000265581	0.000398371	0.000354108	0	6.63952e-05	0.000331976
OTU_368	0.000442635	6.63952e-05	0.000110659	4.42635e-05	0.000110659	0.000287712	0.000309844	0.000243449	6.63952e-05	8.85269e-05	0.00050903	0.00013279	6.63952e-05	0.000265581	0.000177054	0.000309844	0.00013279	8.85269e-05	0.000177054	0.000265581	0.000154922	6.63952e-05	0.000796742	6.63952e-05	0.00013279	8.85269e-05	0.00013279	0.000619688	4.42635e-05	4.42635e-05	0.00013279	0.000177054	0.000154922	0.000110659	0.00247875	0.000287712	0.000265581	0.000265581	0.000221317	0.000420503	0.000177054	0.000531161	0.000575425	0.000243449	0.000442635	0.000287712	0.00013279	0.00013279	4.42635e-05
OTU_369	0.00263368	0.00121725	0.0022353	0.00106232	0.00185907	0.00196972	0.00380666	0.00221317	0.00239023	0.00336402	0.00170414	0.00185907	0.00137217	0.00203612	0.00152709	0.00148283	0.00212465	0.00135004	0.00192546	0.0018148	0.00201399	0.00221317	0.00172627	0.00123938	0.00152709	0.00216891	0.0018812	0.00219104	0.00356321	0.00258941	0.00201399	0.00185907	0.00194759	0.0018812	0.00150496	0.00112872	0.00126151	0.0013943	0.00177054	0.00110659	0.00154922	0.00243449	0.00123938	0.00225744	0.00241236	0.00148283	0.000929533	0.000929533	0.000752479
OTU_370	0.000221317	0.00013279	0.000287712	0.00013279	0.000177054	0.00013279	0.000154922	0.00064182	0.000818874	0.000575425	0.000531161	0.000177054	4.42635e-05	8.85269e-05	4.42635e-05	6.63952e-05	0.000331976	0.000708215	6.63952e-05	0.000154922	0.000110659	0.000154922	0.000398371	0.000221317	0.000442635	0.000265581	0.000486898	0.000221317	0.000331976	0.00706002	0.000287712	0.000553293	0.000265581	0.000730347	0.000331976	2.21317e-05	0.000199186	4.42635e-05	0.000331976	0	0.000154922	0.000531161	0.000110659	0.000686084	0.000199186	0.000309844	2.21317e-05	0	6.63952e-05
OTU_371	8.85269e-05	0	8.85269e-05	6.63952e-05	0	4.42635e-05	0.000221317	0.000177054	0.000110659	0.000154922	0.000265581	0.000154922	4.42635e-05	0	6.63952e-05	8.85269e-05	6.63952e-05	0	0.000265581	0.000199186	0.000199186	0.00013279	0.000177054	8.85269e-05	0.000154922	0.000154922	0.000199186	0.000177054	0.000265581	0.000331976	0.00077461	0.000553293	0.00050903	0.000420503	0.000331976	0.000486898	0.000420503	8.85269e-05	0.000752479	6.63952e-05	0.00013279	0.000243449	0.000287712	0.000331976	0.000287712	0.000199186	4.42635e-05	0.000243449	0.000331976
OTU_372	0.000973796	0.000287712	0.00064182	0.000420503	0.000597557	0.000354108	0.00101806	0.00126151	0.00126151	0.00121725	0.000619688	0.0013279	0.000553293	0.000708215	0.000907401	0.00225744	0.00110659	0.000486898	0.00064182	0.000951664	0.000464766	0.000796742	0.000531161	0.000619688	0.000420503	0.000553293	0.000420503	0.000907401	0.000575425	0.000619688	0.00104019	0.00128364	0.0013279	0.000730347	0.000553293	0.000841006	0.000730347	0.00163775	0.00123938	0.00150496	0.000686084	0.00108445	0.000597557	0.00117298	0.000863137	0.000951664	0.000110659	0.000110659	0.000243449
OTU_373	0.00064182	0.000221317	0.000154922	0.00064182	0.000531161	0.000221317	0.000287712	0.000287712	0.000199186	0.000309844	0.000154922	4.42635e-05	4.42635e-05	0.000199186	0.000354108	0.000243449	4.42635e-05	4.42635e-05	0.000199186	2.21317e-05	8.85269e-05	0.00013279	0.00013279	4.42635e-05	0.000331976	0.000110659	0.000885269	0.000199186	0.000199186	0.000376239	0.000309844	8.85269e-05	0.000154922	0.000309844	0.000243449	0.000221317	0.000243449	0.00013279	0.000841006	0.000199186	0.000243449	0.000110659	0.000287712	6.63952e-05	0.000199186	0.000110659	4.42635e-05	0.000885269	0
OTU_374	0.00199186	0	0	0	2.21317e-05	0	0	0	0	0	0.00258941	0	0	0	0	0	0	0	0	0	0	0	0.00245662	0	0	0	0	0	0	0	0	0	0	0	0.0022353	6.63952e-05	0	2.21317e-05	0	0	0	0	0	0	0	0	0	0	0
OTU_375	0.00050903	0.00486898	0.000354108	0.00050903	0.000442635	0.000929533	0.000686084	0.000464766	0.00050903	0.000376239	0.000287712	2.21317e-05	0.000885269	0.000575425	0.000376239	0.000486898	0.000309844	0.000177054	0.000221317	0.000575425	0.000265581	0.000154922	0.000177054	0.000177054	0.000597557	0.000331976	0.000221317	0.000243449	0.000177054	0.000376239	0.000177054	0.000331976	0.000442635	0.000354108	0.00013279	8.85269e-05	0.00077461	0.000376239	0.00104019	0.000309844	0.000309844	0.000221317	0.000531161	0.000243449	0.000177054	0.000177054	0.000110659	0.000331976	0
OTU_376	0.000708215	0.00252302	0.000597557	0.000619688	0.000619688	0.000354108	0.000929533	0.000442635	0.00050903	0.000663952	0.00050903	0.000177054	0.000531161	0.000376239	0.000265581	0.000531161	0.000287712	0.000265581	0.000376239	0.000331976	0.000818874	0.000265581	0.000420503	0.000354108	0.000663952	0.000398371	0.000354108	0.00130577	0.000265581	0.000354108	0.000420503	0.000354108	0.000575425	0.000354108	0.00064182	0.000110659	0.000442635	0.000154922	0.000221317	0.000331976	0.000154922	0.000243449	0.000265581	0.000110659	0.000199186	0.000221317	0.00013279	8.85269e-05	0.000287712
OTU_377	0.000287712	0.000265581	0.000177054	0.00013279	0.00050903	0.000154922	0.000309844	0.000177054	0.000154922	0.000309844	0.000243449	0.000199186	0.000177054	0.000354108	0.000154922	0.000597557	0.000265581	6.63952e-05	0.000221317	0.000199186	0.000265581	0.000265581	0.000420503	0.000309844	0.000331976	0.000486898	0.000331976	0.000907401	0.000376239	0.000265581	0.000221317	0.000265581	0.000331976	0.000398371	0.000287712	0.000110659	0.000309844	0.000420503	0.000265581	0.000464766	0.000154922	0.000199186	0.000265581	0.000221317	0.000243449	0.000221317	0.000398371	0.000354108	6.63952e-05
OTU_378	0.000287712	0.00013279	0.000199186	0.000265581	0.000154922	0.000243449	6.63952e-05	0.000287712	0.000243449	0.000376239	0.000309844	0.00013279	0.000265581	8.85269e-05	8.85269e-05	0.000221317	0.000331976	4.42635e-05	0.00013279	8.85269e-05	0.000287712	0.000221317	0.000199186	4.42635e-05	0.000177054	6.63952e-05	0.000154922	0.000199186	0.000154922	0.000110659	6.63952e-05	8.85269e-05	2.21317e-05	0.000265581	0.000420503	6.63952e-05	0.000110659	0.000177054	8.85269e-05	6.63952e-05	8.85269e-05	4.42635e-05	0.000110659	4.42635e-05	0.000110659	0.000110659	0.000110659	6.63952e-05	0.00050903
OTU_379	0.00123938	0.00393945	0.00159348	0.00163775	0.00159348	0.00121725	0.00152709	0.00130577	0.0013279	0.00117298	0.00112872	0.00064182	0.00117298	0.00232383	0.00115085	0.00161562	0.000995928	0.00148283	0.00106232	0.00119511	0.00179267	0.00112872	0.000973796	0.00104019	0.0023017	0.0018148	0.00150496	0.00148283	0.00110659	0.00190333	0.00077461	0.0013943	0.00172627	0.00159348	0.00148283	0.00064182	0.000863137	0.00165988	0.00267794	0.00150496	0.00106232	0.00108445	0.000841006	0.000708215	0.00106232	0.000885269	0.00101806	0.000752479	0.000708215
OTU_380	0.000376239	0.00077461	0.00141643	0.000863137	0.00077461	0.00121725	0.00101806	0.000929533	0.000752479	0.000752479	0.000841006	0.000531161	0.000553293	0.00119511	0.00106232	0.00130577	0.0013943	0.00225744	0.00110659	0.00150496	0.00050903	0.000553293	0.00077461	0.000309844	0.000885269	0.000619688	0.0013943	0.000619688	0.000796742	0.00208038	0.00064182	0.000686084	0.00192546	0.000708215	0.00104019	0.000597557	0.000686084	0.0013943	0.00281073	0.000973796	0.00117298	0.00137217	0.0013943	0.00108445	0.000995928	0.00106232	0.000486898	0.000199186	0.000486898
OTU_381	0.000376239	0.000531161	0.000464766	0.000575425	0.000287712	0.000354108	0.00050903	0.000486898	0.00112872	0.000730347	0.000486898	0.000376239	0.000309844	0.000553293	0.000818874	0.000619688	0.000575425	0.000619688	0.000464766	0.000752479	0.000398371	0.00077461	0.000885269	0.000619688	0.000486898	0.00064182	0.000995928	0.000575425	0.000863137	0.00168201	0.000796742	0.000575425	0.000619688	0.000796742	0.000951664	0.000863137	0.000708215	0.000885269	0.00168201	0.000686084	0.00064182	0.00119511	0.000708215	0.000376239	0.000442635	0.000575425	6.63952e-05	8.85269e-05	8.85269e-05
OTU_382	6.63952e-05	2.21317e-05	4.42635e-05	0.000199186	0	0.000110659	4.42635e-05	0.000110659	4.42635e-05	0.00013279	4.42635e-05	8.85269e-05	4.42635e-05	2.21317e-05	0.00013279	8.85269e-05	0.00013279	2.21317e-05	0.000154922	0.000243449	0.000110659	0.000287712	0.000376239	0.000177054	0.000265581	0.000221317	0.000464766	0.000287712	0.000243449	0.000199186	0.000309844	0.000752479	0.000442635	0.000575425	0.000199186	6.63952e-05	4.42635e-05	0.000110659	0.000110659	6.63952e-05	0.00013279	6.63952e-05	0.00013279	0.000221317	0.000420503	0.000376239	0.000331976	0.000177054	0.000265581
OTU_383	0.000752479	0.000619688	0.000929533	0.00163775	0.00126151	0.00194759	0.00413863	0.00141643	0.00119511	0.00183693	0.00110659	0.00130577	0.000686084	0.000841006	0.00121725	0.000951664	0.00179267	0.000486898	0.00106232	0.000907401	0.000730347	0.00137217	0.000531161	0.0013943	0.00121725	0.00159348	0.000885269	0.00123938	0.00148283	0.000796742	0.000553293	0.00183693	0.00121725	0.00141643	0.000553293	0.00101806	0.000863137	0.00154922	0.000796742	0.00104019	0.00106232	0.000796742	0.00130577	0.000686084	0.00137217	0.00126151	0.00150496	0.00135004	0.000531161
OTU_384	0.000199186	0.000265581	0.000420503	0.000199186	0.000309844	0.00296565	0.000575425	0.000354108	0.000243449	0.000287712	6.63952e-05	0.000221317	0.000354108	0.000243449	8.85269e-05	8.85269e-05	0.000929533	0.00013279	8.85269e-05	6.63952e-05	8.85269e-05	8.85269e-05	0	2.21317e-05	0.00013279	2.21317e-05	0	0	0.000309844	0	0	6.63952e-05	0	0	4.42635e-05	2.21317e-05	4.42635e-05	0	0	0	0.000309844	0	4.42635e-05	0	0	0	0	0	0
OTU_385	0	0.00013279	8.85269e-05	0.000110659	4.42635e-05	0	0	0.000243449	6.63952e-05	0.000243449	0.000398371	0.00143856	0.000663952	0.00050903	0.00013279	0.000154922	0.000110659	8.85269e-05	0.000199186	0.000331976	0.000110659	8.85269e-05	0.00013279	0.000287712	0.00013279	0.000243449	0.000154922	4.42635e-05	0	0	8.85269e-05	2.21317e-05	2.21317e-05	6.63952e-05	0.000243449	0.000221317	0.000177054	0.000265581	0.000243449	0.000686084	0.000154922	6.63952e-05	0.000110659	0.00013279	8.85269e-05	0	0.000177054	2.21317e-05	0.000110659
OTU_386	0.000265581	0.000686084	0.000110659	0.000154922	0.000154922	0.000309844	0.000398371	0.000331976	0.000309844	0.000199186	0.000154922	0.000287712	8.85269e-05	0.000110659	0.000309844	0.000442635	0.000331976	0.000464766	0.000243449	0.000243449	0.000243449	0.000221317	0.000221317	0.000331976	0.000243449	0.000243449	0.000177054	0.000309844	0.000398371	0.00050903	0.000265581	0.000309844	0.000354108	0.000177054	0.000331976	0.00050903	0.000331976	0.000243449	0.000442635	0.000309844	0.000309844	0.000376239	0.000221317	0.000929533	0.000221317	0.000486898	0	4.42635e-05	0.000110659
OTU_387	0.000199186	0.000110659	0.000221317	0.000331976	6.63952e-05	0.000199186	0.000486898	0.000154922	0.000398371	0.000331976	0.000287712	0.000177054	0.000243449	0.000398371	0.000154922	0.000619688	0.00050903	0.000376239	0.000486898	0.000309844	0.000309844	0.000199186	0.00013279	0.000177054	0.000177054	0.000177054	0.000243449	0.000376239	0.00013279	0.000287712	0.00013279	0.000309844	0.000442635	0.000199186	0.000398371	0.000177054	6.63952e-05	0.000154922	8.85269e-05	0.000243449	0.000199186	2.21317e-05	0.000154922	0.000199186	0.000354108	0.000221317	0.000154922	6.63952e-05	8.85269e-05
OTU_388	2.21317e-05	2.21317e-05	0	8.85269e-05	2.21317e-05	0.000199186	6.63952e-05	2.21317e-05	0.00013279	0.000331976	4.42635e-05	4.42635e-05	0	6.63952e-05	0.000110659	4.42635e-05	0	6.63952e-05	4.42635e-05	4.42635e-05	6.63952e-05	0.000265581	0.000354108	0.000110659	8.85269e-05	0.000154922	0.000331976	0.00013279	0.00013279	0.00013279	8.85269e-05	0.000265581	0.00013279	0.000686084	0.000354108	0.00013279	0.000199186	0.000287712	0.000597557	0.000221317	0.000354108	0.000221317	0.00050903	0.000398371	0.000420503	0.00154922	0.00077461	0.00208038	0
OTU_389	8.85269e-05	0.000442635	0.000177054	0.00013279	0.000199186	0.000177054	0.000309844	0.000110659	0.000376239	0.00013279	0.00013279	0.00013279	0	0.000265581	0.000177054	0.000199186	0.000243449	0.000221317	6.63952e-05	0.000265581	0.000177054	0.000199186	0.000287712	0.000420503	0.000376239	0.000331976	0.000420503	0.000354108	8.85269e-05	0.000309844	0.00013279	0.000331976	0.000154922	0.000376239	0.000154922	0.000110659	0.000110659	0.000420503	0.000309844	0.000177054	0.000287712	0.000265581	0.000154922	0.00013279	0.000199186	0.00013279	4.42635e-05	0.000154922	0.000221317
OTU_390	0.000154922	0.000110659	8.85269e-05	0.000265581	0.00013279	0.000154922	0.000110659	8.85269e-05	8.85269e-05	4.42635e-05	0.00013279	0.000110659	0.000110659	6.63952e-05	0.000531161	0.000398371	0.000265581	0.000110659	0.000730347	8.85269e-05	0.000110659	0.000154922	0.000265581	0.00013279	0.000110659	0.000154922	0.000442635	0.000221317	0.000177054	0.000354108	0.000287712	8.85269e-05	6.63952e-05	0.000243449	0.000398371	0.000243449	0.000309844	0.000287712	0.00135004	0.000309844	0.000420503	0.000177054	0.000663952	0.000376239	0.000221317	0.000442635	0.000420503	0.000265581	0.000221317
OTU_391	0.000376239	0.000619688	0.00050903	0.000331976	0.000486898	0.000354108	0.000376239	0.00064182	0.00050903	0.000686084	0.000531161	0.000265581	0.000309844	0.000464766	0.000486898	0.000154922	0.000221317	0.000287712	0.000265581	0.000309844	0.000553293	0.000730347	0.000553293	0.000420503	0.00050903	0.00064182	0.000796742	0.000597557	0.000154922	0.000376239	0.000619688	0.000420503	0.000376239	0.000486898	0.000486898	0.000376239	0.000110659	0.000177054	0.000818874	0.000221317	0.000177054	0.000199186	0.000265581	8.85269e-05	0.000287712	0.000199186	0.000354108	0.000287712	0.000243449
OTU_392	8.85269e-05	0.000154922	0.000110659	0.000221317	0.00013279	0.000110659	0.000243449	0.000287712	0.00013279	0.000154922	4.42635e-05	0.000154922	0	0.000177054	0.000110659	8.85269e-05	0.00013279	0.000177054	0.000154922	0.000243449	2.21317e-05	6.63952e-05	0.000177054	0.000110659	0.000243449	0.00013279	0.000420503	8.85269e-05	0.00013279	0.000686084	0.000221317	0.000354108	0.000199186	0.000199186	0.000199186	0.000110659	0.00013279	6.63952e-05	0.000199186	0.000177054	0.000154922	0.000331976	0.000354108	0.00050903	0.000486898	0.000376239	0.00013279	0.000243449	6.63952e-05
OTU_393	0.000331976	0.000464766	0.000442635	0.00013279	0.000331976	0.000376239	0.000221317	0.000398371	0.000531161	0.000531161	0.000420503	0.000420503	0.000221317	0.000398371	0.000376239	0.000354108	0.000420503	0.000354108	0.000287712	0.000287712	0.00050903	0.000398371	0.000243449	0.000199186	0.000309844	0.000243449	0.000398371	0.000265581	0.000221317	0.000354108	0.000331976	0.000420503	0.000575425	0.000442635	0.000331976	0.000110659	0.000221317	0.000265581	0.000752479	0.000221317	0.000309844	0.000376239	0.000287712	0.000331976	0.000531161	0.000110659	0.000154922	0.000110659	8.85269e-05
OTU_394	0.00205825	0	2.21317e-05	0	0	0	0	0	0	0	0.00267794	0	0	0	0	0	0	0	0	0	0	0	0.00192546	0	0	0	0	0	0	0	0	0	0	0	0.00214678	0	0	0	0	0	0	0	0	0	0	0	0	0	0
OTU_395	0.00013279	0.000110659	0.00013279	2.21317e-05	4.42635e-05	0	0	0.000376239	0.000597557	0.00013279	0.00157135	0.000309844	0.000597557	0.000995928	0.000331976	0.000154922	0.000154922	2.21317e-05	0.000221317	0.000309844	0.000110659	0.000199186	0.000177054	2.21317e-05	2.21317e-05	0.00013279	0	0	0	0	0	4.42635e-05	0	0	0.000110659	2.21317e-05	4.42635e-05	8.85269e-05	0	0	0	0	0	4.42635e-05	6.63952e-05	2.21317e-05	6.63952e-05	2.21317e-05	0
OTU_396	0.000752479	0.000553293	0.00110659	0.000265581	0.000531161	0.000398371	0.000575425	0.00050903	0.000619688	0.000663952	0.000331976	0.000442635	0.000420503	0.00050903	0.000796742	0.000686084	0.000885269	0.000243449	0.000686084	0.000442635	0.00077461	0.000686084	0.000331976	0.000486898	0.000531161	0.000464766	0.000309844	0.000420503	0.000663952	0.000376239	0.000199186	0.000287712	0.000553293	0.000796742	0.000575425	0.00050903	0.000398371	0.000309844	0.000442635	0.000442635	0.000420503	0.000265581	0.000553293	0.000730347	0.000553293	0.000619688	0.00013279	0.00013279	0.000331976
OTU_397	0.000376239	0.000221317	0.000354108	0.000154922	0.000199186	0.000110659	0.00013279	0.000730347	0.00064182	0.000708215	0.000287712	0.000420503	0.000154922	0.000531161	0.000243449	0.000442635	0.000420503	0.000442635	0.000354108	0.000486898	0.000309844	0.000442635	0.00050903	0.000486898	0.000531161	0.000619688	0.000663952	0.000177054	0.000243449	0.00112872	0.000398371	0.000331976	0.000398371	0.000619688	0.000265581	0.000309844	0.000420503	0.00050903	0.000663952	0.000354108	0.000243449	0.000486898	0.000287712	0.000287712	0.000841006	0.000486898	4.42635e-05	0.000110659	0.000243449
OTU_398	0.0114421	0.00544441	0.00792316	0.0447282	0.0197194	0.0773504	0.0412978	0.00736987	0.00478045	0.00639607	0.00586491	0.00497964	0.0120839	0.0109995	0.00431569	0.00227957	0.00515669	0.00163775	0.00371813	0.00123938	0.00117298	0.0013943	0.00252302	0.000885269	0.00185907	0.00141643	0.00258941	0.00077461	0.00358534	0.000221317	0.00236809	0.000265581	0.000265581	0.000597557	0.0181923	0.000752479	0.0018812	0.00168201	0.00402797	0.00216891	0.00482472	0.000730347	0.00462553	0.00110659	0.00130577	0.00115085	0.00135004	0.000531161	0.00163775
OTU_399	0	0	0	0	0	0	0	0	0	0	0	0	0	0	0	0	0	0	0	0	0	0	0	0	0	0	0	0	0	0	0	0	0	0	0	0	0	0	0	0	0	0	0	0	0	0	0.000110659	0.000265581	0.000243449
OTU_400	0.000575425	0.000486898	0.000464766	0.000398371	0.000730347	0.000752479	0.00161562	0.000663952	0.000796742	0.00110659	0.000486898	0.000619688	0.000177054	0.000708215	0.000863137	0.000818874	0.00137217	0.000354108	0.000841006	0.000420503	0.000863137	0.00110659	0.000619688	0.00077461	0.000464766	0.000841006	0.000398371	0.00159348	0.00126151	0.000442635	0.000796742	0.00050903	0.00104019	0.000597557	0.000663952	0.000597557	0.000287712	0.000420503	0.000486898	0.000398371	0.000663952	0.000619688	0.000663952	0.000841006	0.000730347	0.000398371	6.63952e-05	0.000287712	0.000287712
OTU_401	4.42635e-05	2.21317e-05	0.000177054	0.000154922	0.000221317	8.85269e-05	0	0.000154922	0.000154922	0.00013279	0.000177054	0.000199186	0.00013279	2.21317e-05	4.42635e-05	8.85269e-05	0	8.85269e-05	0.000154922	0.00013279	0	8.85269e-05	0.000287712	0.000287712	0.000553293	0.00077461	0.000177054	0.000420503	0.000221317	8.85269e-05	0.000154922	0.000243449	0.000243449	0.000420503	0.000221317	0.00013279	0.000110659	8.85269e-05	0.000376239	0.000265581	0.000354108	0.000221317	0.000110659	0.000154922	0.000376239	0.000265581	0.000575425	0.000597557	0.000309844
OTU_402	0.000309844	0.000199186	8.85269e-05	0.000287712	0.000221317	0.00050903	0.000265581	0.000265581	0.000464766	0.000464766	0.000177054	0.000331976	4.42635e-05	0.00013279	6.63952e-05	0.000199186	0.00013279	0.000110659	0.000309844	8.85269e-05	6.63952e-05	0.000376239	0.000376239	0.00013279	0.00013279	0.000265581	0.000199186	0.000553293	0.000354108	0.000177054	0.000154922	0.000110659	0.000199186	0.000287712	0.000154922	0.000331976	0.000287712	0.000221317	0.000243449	0.00013279	0.000309844	0.000154922	0.000110659	0.000154922	0.000154922	4.42635e-05	0.000110659	0.000154922	4.42635e-05
OTU_403	0.000199186	4.42635e-05	0.000199186	0.000110659	0.00013279	0.000243449	0.000309844	0.000154922	0.000110659	0.000265581	0.000177054	0.000177054	6.63952e-05	0.000110659	0.000154922	0.000442635	0.000331976	0.000110659	0.000221317	0.000287712	0.000818874	0.00013279	6.63952e-05	0.000199186	0.000221317	0.000309844	0.000199186	0.000376239	0.000265581	0.00013279	0.00013279	0.000287712	0.000199186	0.000354108	0.000398371	0.000221317	4.42635e-05	0.000154922	4.42635e-05	0.000154922	8.85269e-05	0.000154922	0.000199186	0.000154922	0.000110659	0.000287712	0.000309844	8.85269e-05	0.000199186
OTU_404	0.000376239	0.000265581	0.000221317	0.000199186	0.000177054	0.000265581	0.0013279	0.000265581	0.000154922	0.00050903	0.000221317	0.000309844	8.85269e-05	0.000309844	0.000243449	0.000309844	0.000442635	4.42635e-05	0.000398371	0.000243449	0	0.000420503	0.000110659	0.000287712	0.000309844	0.000575425	6.63952e-05	0.000619688	0.000177054	0.000110659	0.00050903	8.85269e-05	6.63952e-05	0.00013279	2.21317e-05	0.000243449	0.000177054	0.000331976	0.000243449	0.000110659	2.21317e-05	6.63952e-05	0.000376239	0.000154922	4.42635e-05	0.000110659	0	6.63952e-05	6.63952e-05
OTU_405	8.85269e-05	0.000243449	0.000265581	0.000243449	0.000287712	0.000199186	0.000309844	0.000243449	0.000154922	0.00013279	0.000110659	0.000199186	0.00013279	0.000177054	0.000110659	0.000331976	8.85269e-05	8.85269e-05	4.42635e-05	0.00013279	0.000177054	0.000221317	0.00013279	0.000110659	0.000154922	0.000221317	0.000265581	0.000243449	0.000331976	8.85269e-05	0.00013279	6.63952e-05	6.63952e-05	0.000354108	0.000243449	0.000110659	0.000243449	0.000265581	0.000243449	0.000398371	0.000154922	0.000243449	0.00013279	0.000243449	0.000309844	0.000154922	0.000243449	0.000154922	0.00013279
OTU_406	0.000442635	0.000486898	0.000398371	0.000553293	0.000619688	0.000243449	0.000619688	0.00050903	0.000420503	0.000597557	0.000398371	0.000265581	0.000287712	0.000464766	0.000686084	0.000398371	0.000331976	0.000199186	0.000287712	0.000354108	0.000243449	0.00077461	0.000287712	0.000243449	0.000221317	0.000398371	0.000309844	0.000243449	8.85269e-05	8.85269e-05	0.000265581	0.000265581	0.000243449	0.000287712	0.000331976	0.000265581	0.000110659	0.000398371	0.000243449	0.00013279	0.000154922	4.42635e-05	0.000420503	0.000309844	0.000177054	0.000331976	0.00106232	0.000331976	0.000376239
OTU_407	0.000597557	0.000309844	0.000575425	0.000398371	0.000354108	0.000376239	0.000619688	0.000575425	0.000818874	0.000486898	0.000841006	0.000442635	0.000354108	0.000597557	0.000531161	0.0013279	0.000796742	0.000619688	0.000619688	0.000796742	0.00170414	0.000531161	0.00064182	0.000376239	0.000486898	0.000597557	0.000619688	0.00123938	0.000619688	0.000398371	0.000442635	0.000818874	0.000730347	0.000398371	0.00128364	0.000221317	0.00050903	0.000619688	0.000708215	0.000575425	0.000420503	0.000464766	0.00064182	0.000663952	0.000863137	0.000464766	0.000287712	0.000199186	0.000265581
OTU_408	0.000442635	0.000420503	0.000309844	0.000287712	8.85269e-05	0.000199186	0.000154922	0.000154922	0.000420503	0.000553293	0.000287712	0.000265581	0.000243449	0.000265581	0.00013279	0.00064182	0.000376239	0.000464766	0.000265581	0.000221317	0.000309844	0.000442635	0.000597557	0.00050903	0.000243449	0.000818874	0.00050903	0.000575425	0.000287712	0.00212465	0.000464766	0.00064182	0.00121725	0.000464766	0.000177054	0.000177054	0.000265581	4.42635e-05	0.00013279	0.000243449	6.63952e-05	0.00064182	4.42635e-05	0.000354108	0.000354108	0.000110659	0.000265581	0.000376239	0.000221317
OTU_409	0.000398371	0.00013279	0.00013279	0.000177054	4.42635e-05	0.000177054	6.63952e-05	0.000309844	0	0.000243449	0.00013279	0.000199186	0.000309844	0.00013279	0.000221317	0.000177054	0.000376239	0.000110659	0.000199186	0.000309844	0.00013279	0.000575425	0.000221317	0.000221317	0.000464766	0.000354108	0.00050903	0.00013279	0.000309844	0.000199186	6.63952e-05	0.000331976	8.85269e-05	0.000420503	0.00013279	8.85269e-05	8.85269e-05	0.000110659	0.000221317	2.21317e-05	8.85269e-05	2.21317e-05	4.42635e-05	0.000331976	4.42635e-05	0.000154922	2.21317e-05	8.85269e-05	0
OTU_410	0.000221317	0.000376239	0.000221317	0.000199186	0.000154922	0.000331976	0.000265581	0.000398371	2.21317e-05	0.000154922	0.000243449	0.000154922	0.000442635	0.000287712	0.000309844	0.000221317	0.000442635	0.000420503	0.000531161	0.00154922	0.000398371	0.000154922	0.000221317	0.000199186	0.000354108	0.000287712	0.000309844	0.000243449	0.000243449	0.000464766	0.000221317	0.000486898	8.85269e-05	0.000110659	0.000331976	0.000221317	0.000199186	0.000221317	0.000929533	0.000442635	0.000177054	0.000177054	0.00064182	0.000287712	0.000221317	0.000177054	8.85269e-05	0.000199186	0.000420503
OTU_411	0.000199186	0.000309844	0.000420503	0.00013279	0.00013279	6.63952e-05	0.000154922	4.42635e-05	0.000442635	0.000110659	6.63952e-05	4.42635e-05	0.00013279	0.000177054	2.21317e-05	0	0	2.21317e-05	6.63952e-05	6.63952e-05	2.21317e-05	0.000221317	0.000243449	6.63952e-05	8.85269e-05	0.000154922	0.000110659	0	4.42635e-05	6.63952e-05	6.63952e-05	0.00013279	6.63952e-05	0.000243449	0.000110659	8.85269e-05	8.85269e-05	2.21317e-05	4.42635e-05	4.42635e-05	0	2.21317e-05	0.000265581	0.000110659	0.000110659	0.000265581	0.000287712	0.000154922	0.000818874
OTU_412	8.85269e-05	6.63952e-05	0.000110659	0.000110659	0.000110659	0.00013279	2.21317e-05	0.000177054	0.00013279	0.000221317	8.85269e-05	0.000110659	0.00013279	0.000154922	0.000331976	0.00013279	0.000177054	0.000486898	0.000354108	0.000376239	0.000221317	0.00013279	0.000265581	4.42635e-05	4.42635e-05	6.63952e-05	0.000221317	0.00013279	0.000265581	0.000154922	4.42635e-05	0.000221317	0.00013279	0.000287712	0.000177054	8.85269e-05	4.42635e-05	4.42635e-05	6.63952e-05	0.000110659	6.63952e-05	6.63952e-05	0.000287712	8.85269e-05	0.000199186	0.000221317	0.000221317	0.000177054	0.000265581
OTU_413	0.000110659	6.63952e-05	8.85269e-05	4.42635e-05	6.63952e-05	0.000177054	0.000110659	0.00013279	6.63952e-05	0.000110659	0.000110659	0.000243449	0.000154922	0.000110659	0.000177054	0.000221317	0.000265581	0.000154922	0.000199186	0.00013279	4.42635e-05	0.000265581	0.000287712	0.000376239	0.000575425	0.000331976	0.000309844	0.000243449	0.000177054	0.000398371	0.000265581	0.000221317	6.63952e-05	0.000442635	0.000110659	0.000177054	0.000154922	0.000199186	0.000199186	0.000287712	0.00013279	0.000199186	0.000309844	0.000221317	0.000221317	0.000376239	6.63952e-05	0.000287712	6.63952e-05
OTU_414	0.000177054	0.000376239	0.00013279	0.000154922	0.00013279	0.000177054	8.85269e-05	6.63952e-05	0.000177054	0.000110659	0.000199186	4.42635e-05	4.42635e-05	0.000243449	8.85269e-05	2.21317e-05	0.00013279	8.85269e-05	0	6.63952e-05	4.42635e-05	0.000309844	0.000376239	0.000331976	0.000221317	0.000686084	0.000398371	0.000199186	8.85269e-05	0.000199186	0.00013279	0.000154922	0.000243449	0.000221317	0.000110659	0.000177054	0.000110659	6.63952e-05	4.42635e-05	0.000110659	8.85269e-05	8.85269e-05	4.42635e-05	6.63952e-05	0	0.00013279	6.63952e-05	0.000243449	2.21317e-05
OTU_415	6.63952e-05	0	0.000420503	6.63952e-05	4.42635e-05	4.42635e-05	4.42635e-05	0.000354108	0.000221317	2.21317e-05	6.63952e-05	2.21317e-05	0.000154922	0.000177054	0.00013279	0.00013279	0.000110659	0.000464766	0.000110659	8.85269e-05	0.000287712	0.000177054	0.000177054	2.21317e-05	0.000265581	0.000154922	0.000287712	0.000553293	0.000154922	0.00119511	0.000154922	0.000309844	0.00165988	0.00013279	0.000575425	6.63952e-05	0.000287712	8.85269e-05	0.000575425	0.000199186	4.42635e-05	0.000331976	0.000354108	0.000154922	0.000221317	6.63952e-05	0.000110659	6.63952e-05	0
OTU_416	0.000265581	0.00064182	0.000686084	0.00064182	0.000752479	0.000464766	0.000730347	0.000708215	0.000442635	0.000442635	0.000464766	0.000199186	0.000287712	0.00064182	0.000597557	0.000619688	0.000376239	0.000420503	0.000486898	0.00077461	0.000376239	0.000177054	0.000464766	0.000243449	0.000708215	0.000597557	0.000951664	0.000597557	0.000265581	0.000730347	0.000575425	0.000531161	0.00117298	0.000818874	0.000309844	0.00013279	0.000287712	0.000420503	0.000885269	0.000486898	0.000221317	0.000243449	0.000464766	0.000442635	0.000708215	0.000575425	0.000442635	0.000619688	0.000486898
OTU_417	0.00064182	0.00190333	0.000575425	0.000398371	0.000663952	0.000597557	0.000619688	0.000464766	0.000796742	0.00077461	0.000730347	0.000420503	0.000354108	0.00121725	0.000686084	0.00106232	0.000885269	0.000442635	0.000464766	0.00168201	0.00117298	0.000331976	0.000354108	0.000420503	0.000796742	0.000376239	0.000354108	0.000464766	0.000177054	0.000464766	0.000442635	0.000531161	0.00121725	0.000398371	0.00110659	0.000265581	0.000752479	0.000575425	0.000686084	0.000619688	0.000420503	0.00064182	0.000442635	0.000398371	0.000686084	0.000442635	0.000221317	0.00013279	0.000486898
OTU_418	0.000331976	0.000177054	0.000796742	0.000420503	0.000154922	0.000199186	0.000973796	0.000398371	0.000464766	0.000287712	0.000331976	0.000154922	0.000287712	0.000309844	0.000243449	0.000287712	0.000531161	0.000221317	0.000398371	0.000331976	0.000221317	0.000243449	0.000376239	0.00050903	0.000663952	0.000398371	0.000619688	0.000243449	0.000486898	0.00148283	0.000708215	0.000929533	0.000863137	0.000464766	0.00106232	0.000287712	0.00050903	0.000354108	0.000686084	0.000154922	0.000265581	0.000486898	0.000331976	0.000995928	0.000575425	0.000752479	0.000177054	0.000398371	0.00013279
OTU_419	0.000331976	0.000354108	0.000420503	0.000154922	0.000243449	0.00219104	0.00148283	0.000243449	0.000199186	0.000287712	0.000154922	0.000553293	0.000486898	0.000885269	0.000199186	0.000110659	0.000265581	8.85269e-05	0.000376239	6.63952e-05	0.000110659	0.000376239	0.00013279	0.000221317	2.21317e-05	0.000154922	6.63952e-05	0.000110659	0.000177054	0	0.000177054	8.85269e-05	6.63952e-05	8.85269e-05	8.85269e-05	4.42635e-05	0.000110659	0.000331976	0	0.00013279	0.000154922	0	0.00013279	4.42635e-05	0.00013279	0.00013279	0.000420503	4.42635e-05	2.21317e-05
OTU_420	0.000531161	0.000154922	0.000464766	0.000420503	0.000221317	0.000287712	0.000177054	0.000752479	0.00077461	0.000442635	0.000354108	0.000243449	6.63952e-05	6.63952e-05	0.000420503	8.85269e-05	0.000265581	0.000309844	0.000243449	0.000619688	0.000287712	0.000464766	0.000464766	0.000376239	0.000398371	0.000221317	0.000575425	0.000243449	0.000486898	0.00154922	0.000752479	0.000420503	0.000265581	0.000575425	4.42635e-05	0.00013279	4.42635e-05	8.85269e-05	0.000221317	2.21317e-05	6.63952e-05	0.000199186	0.000265581	0.00013279	0.000154922	0.000154922	8.85269e-05	0.000265581	8.85269e-05
OTU_421	0.000243449	0.000354108	0.000531161	0.000398371	8.85269e-05	2.21317e-05	0.000331976	0.000354108	6.63952e-05	0.000265581	0.000309844	0.00013279	0.000331976	0.000265581	0.000243449	6.63952e-05	0.000199186	0.000464766	0.000199186	4.42635e-05	0	0.000486898	0.000464766	0.000177054	0.000464766	0.000486898	0.000885269	0.000154922	0.000287712	0.000354108	0.000287712	0.000177054	0.00013279	0.000221317	0.000354108	0.000243449	0.000331976	0.000331976	0.00108445	0.000309844	0.000221317	0.000265581	0.00172627	0.000398371	0.000287712	0.000154922	8.85269e-05	0.000221317	0.000398371
OTU_422	0.000929533	0.000199186	0.000265581	0.000243449	0.00013279	8.85269e-05	0.00064182	0.000287712	0.000597557	0.000265581	0.000177054	0.000243449	0.000154922	6.63952e-05	0.000265581	0.000486898	0.000442635	0.00013279	0.000154922	0.000154922	8.85269e-05	0.000730347	0.000663952	0.000464766	0.000486898	0.000243449	0.000154922	8.85269e-05	0.000686084	0.000331976	0.000907401	0.000287712	0.000309844	0.000354108	0.000221317	0.000442635	0.000331976	0.000265581	0.000575425	0.000752479	0.000110659	6.63952e-05	0.000243449	0.000420503	0.00050903	0.000110659	0	0	0
OTU_423	0.00013279	6.63952e-05	0.000154922	0.00013279	0.000177054	0.000486898	0.000154922	0.000420503	0.000531161	0.000154922	0.000265581	0.000464766	0.000442635	0.000331976	0.000553293	0.000818874	0.00119511	0.000553293	0.000331976	0.000907401	0.000531161	0.000309844	0.000177054	0.000309844	0.000331976	0.000177054	0.000486898	0.000442635	0.000442635	0.000553293	0.000309844	0.000420503	0.000354108	0.000287712	0.000730347	0.000420503	0.00077461	0.000243449	0.00064182	0.000331976	0.000863137	0.00106232	0.000199186	0.00119511	0.000686084	0.000553293	6.63952e-05	0.000287712	8.85269e-05
OTU_424	0.000354108	0.000221317	0.000575425	0.000221317	0.000354108	0.00013279	0.00110659	0.000464766	0.000420503	0.000464766	0.000265581	0.000309844	0.000287712	0.000486898	0.000287712	0.000110659	0.000420503	0.000243449	0.000243449	0.000619688	0.000486898	0.000619688	0.00050903	0.000885269	0.00117298	0.000818874	0.000708215	0.000486898	0.000531161	0.00157135	0.000420503	0.000708215	0.000398371	0.000575425	0.00013279	0.000287712	0.000398371	0.000154922	0.000331976	2.21317e-05	0.000177054	0.000531161	0.000221317	0.00148283	0.000553293	0.000287712	0.000110659	0.000243449	0.000287712
OTU_425	0	0	0	0	0	0	0	0	0	0	0	0	0	0	0	0	0	0	0	0	0	0	0	0	0	0	0	0	0	0	0	0	0	0	0	0	0	0	0	0	0	0	0	0	0	0	0.00168201	0.000398371	0.000973796
OTU_426	0	0	0	0	0	0	0	2.21317e-05	0	0	0	0	0	2.21317e-05	0	0	0	0	0	0	0	0	0	0	0	4.42635e-05	0	0	0	0	0	0	0	0	0	0	0	0	0	0	0	0	0	0	0	0	0.00106232	0.00185907	0.000973796
OTU_427	0.00050903	0.000907401	0.000951664	0.00115085	0.000486898	0.000730347	0.000619688	0.00115085	0.00117298	0.00115085	0.000730347	0.00137217	0.00338615	0.00203612	0.00101806	0.000376239	0.000619688	0.000442635	0.000331976	0.000863137	0.000354108	0.000863137	0.000354108	0.000752479	0.00101806	0.00101806	0.000752479	0.000243449	0.000309844	0.000376239	0.000177054	0.000265581	8.85269e-05	0.000265581	0.00165988	0.000553293	0.000907401	0.000686084	0.000752479	0.00050903	0.00126151	0.000730347	0.000398371	0.000486898	0.000398371	0.000331976	0.000287712	0.000995928	0.00119511
OTU_428	0.000154922	0.000265581	0.00013279	6.63952e-05	4.42635e-05	0.000287712	0	0.000154922	6.63952e-05	8.85269e-05	8.85269e-05	4.42635e-05	8.85269e-05	0.00013279	6.63952e-05	0	6.63952e-05	8.85269e-05	4.42635e-05	0.000110659	6.63952e-05	0.000177054	0.000354108	0.000110659	0.000331976	0.00013279	0.000354108	6.63952e-05	0.000309844	0.000398371	2.21317e-05	0.000199186	0.000154922	0.000243449	0.00013279	6.63952e-05	0.000177054	0.000354108	0.000376239	0.000177054	0.000177054	0.000199186	0.000110659	8.85269e-05	0.000110659	8.85269e-05	2.21317e-05	8.85269e-05	4.42635e-05
OTU_429	2.21317e-05	0.000309844	0.000287712	0.000199186	0.000177054	0.00013279	0.000199186	0.000354108	0.000221317	0.000376239	0.000243449	0.000199186	0.000221317	0.000177054	0.000110659	0.000110659	0.000265581	0.000177054	0.00013279	0.000331976	0.000221317	0.000243449	0.000177054	0.000177054	0.000442635	0.000265581	0.000420503	0.000376239	0.000287712	0.000442635	0.000199186	0.000354108	0.000464766	0.000531161	0.000376239	0.000287712	0.000376239	0.000553293	0.000442635	0.000420503	0.000221317	0.000331976	0.000265581	0.000398371	0.000442635	0.000464766	0.000420503	0.000287712	0.000199186
OTU_430	0.00013279	6.63952e-05	8.85269e-05	6.63952e-05	0.00013279	0.00013279	0.00013279	0.000243449	0.000354108	0.00199186	0.000177054	0.000331976	8.85269e-05	6.63952e-05	0.000331976	0.000177054	0.000354108	0.000177054	0.000110659	0.000221317	2.21317e-05	0.000442635	6.63952e-05	0.000110659	6.63952e-05	6.63952e-05	2.21317e-05	0.000221317	6.63952e-05	6.63952e-05	8.85269e-05	2.21317e-05	6.63952e-05	0.000398371	6.63952e-05	4.42635e-05	0.00013279	0.000110659	0.000177054	0.00013279	0.000265581	0.000464766	0.000265581	0.000265581	0.000154922	0.000464766	0	4.42635e-05	0.000110659
OTU_431	0.00013279	0.000221317	0.000177054	8.85269e-05	0.000177054	8.85269e-05	6.63952e-05	4.42635e-05	0.000177054	6.63952e-05	0.000110659	0.00013279	0.000154922	8.85269e-05	8.85269e-05	0.000199186	8.85269e-05	6.63952e-05	4.42635e-05	6.63952e-05	0	0.000309844	0.000265581	0.000177054	0.000243449	0.000199186	0.000154922	0.000110659	6.63952e-05	0.000110659	0.00013279	0.000154922	0.000221317	2.21317e-05	0.000177054	0.000110659	0.000265581	0.000376239	0.000243449	0.000199186	0.000177054	0.00013279	0.000154922	4.42635e-05	0.000110659	0.00013279	0.000177054	0.000110659	0.000177054
OTU_432	0.000442635	0.000309844	0.000973796	0.000464766	0.000464766	0.000531161	0.000841006	0.00050903	0.000553293	0.00050903	0.000110659	0.00101806	0.000287712	0.000331976	0.00050903	0.00106232	0.00239023	0.00050903	0.000442635	0.000752479	0.000309844	0.00013279	0.00013279	0.000531161	0.000420503	0.00050903	0.00123938	0.000686084	0.000796742	0.00179267	0.000686084	0.000730347	0.000199186	0.000354108	0.000531161	0.000486898	0.00050903	0.000575425	0.0022353	0.00194759	0.00221317	0.00148283	0.000486898	0.00245662	0.000486898	0.000331976	8.85269e-05	0.00013279	0.000309844
OTU_433	0.00101806	0.000243449	0.000420503	0.000354108	0.000531161	0.000398371	0.000354108	0.000929533	0.000863137	0.00141643	0.000398371	0.000686084	0.00064182	0.000442635	0.000398371	0.000885269	0.00126151	0.000398371	0.000885269	0.000686084	0.000663952	0.00146069	0.000730347	0.000907401	0.000486898	0.000730347	0.00110659	0.00064182	0.0022353	0.000818874	0.00165988	0.00250089	0.000420503	0.00106232	0.000575425	0.00143856	0.00104019	0.000663952	0.000442635	0.000442635	0.000973796	0.00159348	0.000619688	0.00190333	0.00165988	0.00106232	0.000354108	0.000929533	0.00148283
OTU_434	0.000177054	0.000464766	0.000265581	0.000221317	8.85269e-05	0.000177054	0.000287712	0.000331976	0.000199186	0.000464766	0.000265581	0.00013279	0.000154922	0.000398371	0.000354108	0.000154922	0.000619688	8.85269e-05	0.000221317	8.85269e-05	0.000420503	0.000177054	6.63952e-05	0.000177054	0.00013279	0.000154922	8.85269e-05	0.000110659	0.000110659	8.85269e-05	0.000221317	2.21317e-05	0.000177054	8.85269e-05	0.000221317	0.000265581	0.000177054	0.000309844	0.000287712	0.000110659	0.000154922	0.000354108	0.000199186	0.000243449	0.000154922	0.000265581	0	0.00013279	0.000110659
OTU_435	0.000243449	0.000663952	0.000265581	0.00123938	0.000354108	0.000199186	0.000531161	0.000110659	0.000110659	0.00013279	0	0	6.63952e-05	6.63952e-05	0.000243449	6.63952e-05	4.42635e-05	0.00013279	4.42635e-05	2.21317e-05	2.21317e-05	2.21317e-05	0.00013279	0.000265581	0.000619688	0.000177054	0.000686084	0.000221317	0.000287712	0.00106232	8.85269e-05	0.000110659	8.85269e-05	0.000354108	0.000110659	0	8.85269e-05	0.00013279	0.000354108	4.42635e-05	6.63952e-05	6.63952e-05	6.63952e-05	0	0	2.21317e-05	0	0	0
OTU_436	0.000110659	0.000531161	6.63952e-05	4.42635e-05	6.63952e-05	4.42635e-05	0.000177054	0.000177054	0.000154922	6.63952e-05	0.000199186	0.000199186	0.000221317	0.00013279	0.000265581	6.63952e-05	0.000309844	0.000597557	0.000796742	0.000663952	0.000243449	0.000486898	8.85269e-05	8.85269e-05	0.000110659	0.000110659	0.000199186	4.42635e-05	6.63952e-05	0.000287712	0.00013279	0.000199186	0.000265581	0.00013279	0.000243449	0	4.42635e-05	4.42635e-05	2.21317e-05	6.63952e-05	2.21317e-05	0.000177054	6.63952e-05	8.85269e-05	0	4.42635e-05	2.21317e-05	0	8.85269e-05
OTU_437	8.85269e-05	6.63952e-05	6.63952e-05	0.000221317	0.000154922	0.000376239	2.21317e-05	0.000110659	0	0	0	0.00013279	0.000265581	6.63952e-05	0.000331976	0	6.63952e-05	2.21317e-05	4.42635e-05	0.000199186	0	0.00013279	0.000420503	0.000309844	0.0018812	0.000597557	0.0023017	0.000221317	0.000265581	0.000486898	0.000464766	0.00146069	0.000177054	0.000110659	4.42635e-05	0.000442635	0.000420503	0.000331976	0.00112872	0.000221317	0.000376239	0.000154922	8.85269e-05	0.000199186	4.42635e-05	0	6.63952e-05	6.63952e-05	6.63952e-05
OTU_438	0.000154922	0.000199186	0.000221317	0.000177054	0.000154922	0.000331976	0.000442635	0.000154922	0.000287712	0.000287712	6.63952e-05	8.85269e-05	0.000199186	0.000177054	0.000354108	0.000265581	0.000486898	0.000221317	0.000110659	6.63952e-05	0.000376239	0.000243449	0.000110659	0.000221317	0.000221317	0.000154922	0.000110659	0.000331976	0.000354108	0.000177054	0.00013279	0.000177054	0.000354108	0.000154922	0.000331976	0.000154922	0.000110659	0.000287712	0.000110659	0.000177054	0.000199186	0.000110659	0.000110659	0.000265581	6.63952e-05	0.000177054	4.42635e-05	0.000110659	2.21317e-05
OTU_439	0.000154922	0.00013279	0.000154922	0.000177054	0.000110659	8.85269e-05	0.000110659	0.000730347	0.000154922	6.63952e-05	0.000110659	0.000265581	0.00064182	0.00013279	0.000309844	0.000597557	0.00119511	0.000199186	0.000243449	0.00219104	0.000243449	0.000221317	0.000154922	0.000177054	0.000663952	0.000265581	0.000420503	0.000309844	0.000309844	0.00108445	0.000464766	0.00216891	0.000575425	8.85269e-05	4.42635e-05	0.000221317	0.000663952	0.000177054	0.00135004	0.000154922	0.000331976	0.000309844	0.000287712	0.00307631	0.000420503	0.000221317	4.42635e-05	0.000354108	2.21317e-05
OTU_440	0.000464766	6.63952e-05	0.000199186	8.85269e-05	0.000199186	0.000110659	6.63952e-05	0.000243449	0.000398371	0.000531161	0.000221317	0.000619688	0.000177054	2.21317e-05	0.000110659	4.42635e-05	2.21317e-05	0	4.42635e-05	8.85269e-05	0.000199186	0.000154922	4.42635e-05	0.000177054	8.85269e-05	0	4.42635e-05	6.63952e-05	6.63952e-05	0	6.63952e-05	0.000110659	2.21317e-05	0.000243449	0.000110659	8.85269e-05	4.42635e-05	0	4.42635e-05	4.42635e-05	0	0	4.42635e-05	0	0.00013279	0.000110659	0.000309844	0.000973796	0.00234596
OTU_441	0	0	0	0	0	0	0	0	0	0	0	0	0	0	0	0	0	0	0	0	0	0	0	0	0	0	0	0	0	0	0	0	0	0	0	0	0	0	0	0	0	0	0	0	0	0	0	0.000420503	0.00165988
OTU_442	0.000354108	0.000110659	0.000177054	0.000154922	0.000265581	0.000309844	6.63952e-05	0.000265581	0.000376239	0.000309844	0.000177054	0.000199186	6.63952e-05	0.000110659	0.000663952	0.000221317	0.000265581	0.00013279	0.000287712	8.85269e-05	0.000287712	0.000243449	0.000177054	0.000486898	0.000154922	0.000331976	0.00013279	0.000287712	0.00013279	0.00013279	6.63952e-05	0.000110659	0.000154922	0.000442635	0.00013279	0.00013279	0.000154922	0.000331976	0.000199186	0.000531161	6.63952e-05	8.85269e-05	0.000331976	0.00013279	0.000354108	0.000243449	0.000199186	0.000110659	0.000154922
OTU_443	0.000442635	0.000331976	0.000154922	0.000331976	0.000287712	0.000243449	4.42635e-05	0.000331976	0.000221317	0.000221317	4.42635e-05	0.000154922	6.63952e-05	0.000199186	8.85269e-05	0.00013279	0.000110659	0.000177054	8.85269e-05	0.000354108	0.000177054	0.00013279	0.00013279	0.000265581	0.000199186	0.000154922	0.000331976	0.000243449	8.85269e-05	0.000199186	0.000199186	0.000287712	0.000354108	0.000199186	0.00013279	2.21317e-05	2.21317e-05	0.000221317	0.000287712	0.000154922	0.000154922	0.000331976	0.000376239	0.000199186	0.00013279	0.000110659	0.000287712	0.000199186	0.000331976
OTU_444	2.21317e-05	6.63952e-05	0.000177054	0.00013279	0.000309844	0.000199186	0.000309844	0.000199186	0.000221317	0.000177054	8.85269e-05	4.42635e-05	0.000243449	0.000265581	0.000243449	0.000354108	0.000531161	0.000442635	0.000464766	0.000818874	0.000243449	8.85269e-05	0.000199186	4.42635e-05	0.000154922	0.000110659	0.000199186	0.000110659	0.000154922	0.000177054	0.00013279	8.85269e-05	0.000243449	8.85269e-05	0.000243449	8.85269e-05	4.42635e-05	0.000177054	0.000420503	0.00013279	0.000154922	0.000309844	0.000243449	0.000265581	0.000199186	0.000177054	0.000154922	4.42635e-05	6.63952e-05
OTU_445	0.000110659	0.000486898	0.000331976	0.000265581	0.000154922	0.000110659	0.000110659	0.000154922	0.000221317	0.000177054	6.63952e-05	0.000110659	0.000154922	0.000154922	0.000154922	0.000221317	0.000154922	0.000154922	4.42635e-05	0.000177054	0.00013279	0.000177054	0.000309844	6.63952e-05	0.000221317	6.63952e-05	0.000154922	0.000619688	0.000265581	0.000442635	4.42635e-05	0.000110659	0.00013279	0	0.000265581	0.00013279	0.000177054	0.000442635	0.000354108	0.000265581	6.63952e-05	0.00013279	8.85269e-05	0.000331976	0.000199186	8.85269e-05	4.42635e-05	0.000110659	2.21317e-05
OTU_446	0	0	0	0	6.63952e-05	0.000110659	0	0.000265581	6.63952e-05	6.63952e-05	6.63952e-05	8.85269e-05	4.42635e-05	0	0.000177054	0.000177054	0.00143856	2.21317e-05	6.63952e-05	6.63952e-05	2.21317e-05	0.000110659	0.00013279	0.000154922	6.63952e-05	4.42635e-05	0.000177054	0	0.000531161	4.42635e-05	0.00135004	0.000265581	6.63952e-05	4.42635e-05	4.42635e-05	0.000287712	0.000376239	0.000110659	0.000177054	0.00013279	2.21317e-05	0.000287712	0	0.000110659	6.63952e-05	8.85269e-05	0	0.000199186	0.000199186
OTU_447	8.85269e-05	6.63952e-05	0.000110659	8.85269e-05	0.000110659	4.42635e-05	0.000154922	0.000309844	0.000287712	0.000287712	0.000287712	0.000221317	8.85269e-05	0.000243449	8.85269e-05	8.85269e-05	0.000221317	4.42635e-05	0.000177054	6.63952e-05	8.85269e-05	0.000177054	8.85269e-05	6.63952e-05	6.63952e-05	0.000309844	8.85269e-05	0.000354108	6.63952e-05	0.000199186	0.000110659	0.000154922	0.000177054	0.00013279	0.000663952	0.000110659	0.00013279	4.42635e-05	0.000110659	0.00013279	0.000154922	0.000154922	0.000177054	0.000331976	6.63952e-05	0.00013279	2.21317e-05	8.85269e-05	2.21317e-05
OTU_448	0.000177054	0.000154922	0.000265581	0.000110659	8.85269e-05	0.000243449	0.000265581	0.000531161	0.000398371	0.000464766	0.000221317	0.00013279	0.000154922	0.00013279	0.000154922	0.000221317	0.000199186	0.000199186	0.00013279	0.000531161	0.000221317	0.000331976	0.000199186	0.000177054	0.000154922	0.000265581	0.000265581	0.000199186	0.00013279	0.000177054	0.000177054	0.000464766	0.000442635	0.000464766	0.000287712	0.00013279	6.63952e-05	8.85269e-05	2.21317e-05	0.000110659	0.00013279	0.000464766	0.000221317	0.000221317	0.000354108	0.000398371	0.000398371	0.000420503	0.000486898
OTU_449	0.000110659	8.85269e-05	0.000243449	0.00013279	8.85269e-05	0.000199186	0.000177054	0.000464766	0.000154922	0.00013279	0.000199186	0.000221317	0.000110659	4.42635e-05	0.000154922	0.000199186	0.000398371	0.000110659	0.000199186	0.000221317	2.21317e-05	0.000287712	0.000287712	0.000309844	6.63952e-05	0.000309844	0.000243449	0.000177054	0.000199186	0.000154922	0.000398371	0.000376239	0.000177054	0.000243449	0.00013279	0.000154922	0.000177054	0.000531161	0.000221317	0.000199186	0.000154922	0.000221317	0.000287712	0.000243449	0.000309844	0.000243449	0.000154922	6.63952e-05	0
OTU_450	0.00013279	6.63952e-05	0.00013279	6.63952e-05	0.000110659	6.63952e-05	0.00013279	8.85269e-05	0.000154922	2.21317e-05	0.000154922	0.000110659	8.85269e-05	0.000110659	8.85269e-05	0.000177054	6.63952e-05	2.21317e-05	6.63952e-05	6.63952e-05	0.000177054	0.000199186	0.000110659	0.000309844	0.00013279	0.000221317	6.63952e-05	4.42635e-05	8.85269e-05	6.63952e-05	6.63952e-05	0.000177054	0.000309844	0.000221317	0.000177054	0.00013279	0.000177054	0.000331976	0.000110659	0.000331976	0.000154922	8.85269e-05	0.000199186	4.42635e-05	0.000221317	8.85269e-05	0.000221317	0.000243449	2.21317e-05
OTU_451	0.00243449	0.00013279	0.000265581	0.00013279	0.000199186	0.00013279	0.000177054	0.000398371	0.000354108	0.000486898	0.000553293	0.000730347	0.000177054	0.000531161	0	0	0.00013279	2.21317e-05	4.42635e-05	6.63952e-05	6.63952e-05	8.85269e-05	0.000221317	4.42635e-05	0	0	0	0	0	0	0	4.42635e-05	0	4.42635e-05	0.00013279	4.42635e-05	0	8.85269e-05	0	0	0	0	0	0	0	6.63952e-05	0	0	6.63952e-05
OTU_452	0	0	0	0	0	0	0	0	0	0	0	0	0	0	0	0	0	0	0	0	0	0	0	0	0	0	0	0	0	0	0	0	0	0	0	0	0	0	0	0	0	0	0	0	0	0	0.00130577	0.000663952	0.000885269
OTU_453	4.42635e-05	6.63952e-05	0.000221317	0.00013279	6.63952e-05	0.000221317	0.000154922	0.000398371	0.000221317	0.000464766	0.000221317	0.000442635	0.000177054	0.000199186	0.000154922	0.000221317	0.000663952	0.000154922	0.000398371	0.000464766	0.000199186	0.000243449	0.000243449	0.000420503	0.000221317	0.000442635	0.000265581	8.85269e-05	0.000177054	0.000221317	0.000486898	0.000442635	0.00013279	8.85269e-05	0.000243449	0.000354108	0.000154922	0.000265581	0.000309844	0.000287712	0.000597557	0.000265581	0.000243449	0.000597557	0.000420503	0.000331976	4.42635e-05	0.000265581	4.42635e-05
OTU_454	8.85269e-05	8.85269e-05	8.85269e-05	0.000177054	8.85269e-05	0.000110659	8.85269e-05	0.000154922	6.63952e-05	8.85269e-05	0.00013279	0.000287712	0.000154922	0.000199186	0.000154922	0.000287712	0.00013279	0.000287712	0.000531161	0.000442635	0.000265581	0.000265581	0.000221317	0.000154922	0.000265581	0.000354108	0.000265581	0.000442635	0.000154922	0.000199186	0.000199186	0.000154922	0.000177054	8.85269e-05	8.85269e-05	0.000177054	0.00013279	6.63952e-05	0.000177054	0.000199186	0.000221317	2.21317e-05	0.000243449	0.00013279	0.00013279	2.21317e-05	0	0.000265581	0.000110659
OTU_455	0.00013279	4.42635e-05	8.85269e-05	0.00013279	0.000154922	0.00013279	8.85269e-05	0.000221317	0.000243449	6.63952e-05	8.85269e-05	4.42635e-05	0.00013279	0.000154922	0.000177054	0.000464766	0.000376239	0.000110659	8.85269e-05	0.000110659	0.000221317	0.000154922	6.63952e-05	4.42635e-05	0	0.000110659	0.000154922	0.000110659	0.000110659	0.000177054	0.000110659	0.000110659	0.000154922	0.000243449	0.000154922	0.000154922	0.000154922	0.00013279	0.000221317	8.85269e-05	8.85269e-05	0.000154922	6.63952e-05	0.000331976	0.000243449	0.000221317	2.21317e-05	4.42635e-05	4.42635e-05
OTU_456	0.00380666	0.00077461	0.00170414	0.00110659	0.00104019	0.0013279	0.00287712	0.00336402	0.00219104	0.0027222	0.00148283	0.00243449	0.0013279	0.00183693	0.00163775	0.00115085	0.00318697	0.000730347	0.00172627	0.00360747	0.00110659	0.00312057	0.00163775	0.00210251	0.00221317	0.00210251	0.00203612	0.00112872	0.00761331	0.00110659	0.00365174	0.00201399	0.00104019	0.00177054	0.00258941	0.00371813	0.00396158	0.00570999	0.00265581	0.00358534	0.00309844	0.00168201	0.00243449	0.00442635	0.00232383	0.00247875	0.000531161	0.00106232	0.000553293
OTU_457	0.000309844	0.000110659	0.000243449	0.000376239	0.000199186	0.000309844	0.000199186	0.000287712	0.000309844	0.000154922	0.000154922	0.00013279	4.42635e-05	0.00013279	0.000243449	8.85269e-05	0.000110659	0.000154922	0	0.000177054	4.42635e-05	0.000265581	0.000398371	0.000354108	0.000331976	0.000243449	0.000331976	0.000177054	0.000177054	0.00013279	0.00013279	0.000177054	0.000177054	0.00013279	0.000110659	0.000154922	0.000199186	0.00013279	0.000354108	4.42635e-05	0.000177054	0.000199186	0.000110659	0.000177054	6.63952e-05	0.000110659	8.85269e-05	8.85269e-05	8.85269e-05
OTU_458	0.000354108	0.00050903	0.000442635	0.000663952	0.000796742	0.000331976	0.000531161	0.000331976	0.000442635	0.000398371	0.000376239	0.000398371	0.000376239	0.000531161	0.000708215	0.00064182	0.00050903	0.000177054	6.63952e-05	0.000442635	0.000442635	0.000398371	0.000309844	0.000287712	0.000331976	0.000752479	0.000531161	0.000863137	0.000287712	0.000110659	0.000221317	0.000177054	0.000221317	0.000287712	0.000486898	0.000464766	0.000442635	0.000885269	0.000907401	0.000420503	0.000331976	0.000309844	0.000398371	0.000420503	0.000531161	0.000287712	8.85269e-05	0.000331976	0.00077461
OTU_459	0.000973796	0.00077461	0.000907401	0.00150496	0.000730347	0.00168201	0.000708215	0.000885269	0.0013279	0.00108445	0.00110659	0.000863137	0.00115085	0.00128364	0.00104019	0.00126151	0.0013943	0.000354108	0.00101806	0.000995928	0.000708215	0.0013943	0.000686084	0.000420503	0.00104019	0.000398371	0.000818874	0.000619688	0.000619688	0.000354108	0.000531161	0.000951664	0.00064182	0.00117298	0.00106232	0.000597557	0.00135004	0.000619688	0.00110659	0.00077461	0.000619688	0.000331976	0.000796742	0.00064182	0.000841006	0.000708215	0.000929533	0.000752479	0.000553293
OTU_460	0.000486898	0.00013279	8.85269e-05	0	0	0.000199186	0.000265581	0.000199186	8.85269e-05	0.000464766	8.85269e-05	0.000309844	2.21317e-05	0.000199186	0.000287712	0.000177054	0.00013279	6.63952e-05	4.42635e-05	8.85269e-05	0.000199186	0.000863137	0.000951664	0.000177054	0.000243449	0.000265581	0.000154922	0.000243449	0.00106232	0.000110659	0.000531161	0.000287712	0.000221317	0.000177054	0.000442635	0.00050903	0.000221317	0.00013279	0	0.000154922	0.000221317	0.000486898	0.000110659	0.000221317	6.63952e-05	0.000243449	6.63952e-05	0.000354108	4.42635e-05
OTU_461	0.000376239	0.000420503	0.000354108	0.000265581	0.000287712	0.000331976	0.000553293	0.000287712	0.000331976	0.000309844	0.00013279	0.000110659	0.000243449	0.000265581	0.000287712	0.000553293	0.000265581	0.000796742	0.000331976	0.000376239	0.000221317	0.000265581	0.000354108	0.000110659	0.000354108	0.000354108	0.000464766	0.000619688	0.000243449	0.000398371	0.000309844	0.000177054	0.000486898	0.000331976	0.000331976	0.000110659	0.000199186	0.000309844	0.000243449	0.000221317	0.000154922	0.000464766	0.000442635	0.000221317	0.000398371	0.000221317	0.000597557	0.000553293	0.000841006
OTU_462	0.000110659	0.000464766	0.000243449	0.00013279	0.000243449	0.000287712	0.000243449	0.000265581	0.000199186	0.000464766	0.000154922	0.000309844	0.000243449	0.000553293	0.000398371	0.000442635	0.000243449	0.000354108	0.00013279	0.000420503	0.000331976	0.00013279	0.000154922	0.00013279	0.000221317	0.000199186	0.000177054	0.000354108	0.000110659	0.000199186	0.00013279	0.000243449	0.000398371	0.000354108	0.000243449	0.000110659	0.000154922	0.000287712	0.000221317	0.000309844	0.000177054	0.00013279	0.000265581	0.000154922	0.000221317	0.000154922	0.000110659	8.85269e-05	0.000354108
OTU_463	0.000442635	2.21317e-05	0.000464766	6.63952e-05	6.63952e-05	0.000177054	2.21317e-05	0.000110659	2.21317e-05	0.000110659	4.42635e-05	0.000177054	8.85269e-05	2.21317e-05	0.00064182	0.000221317	0.000199186	0	0.000221317	0.000309844	6.63952e-05	0.000309844	0.000154922	0.000265581	0.00013279	0.000221317	0.000177054	0.000287712	0.00064182	8.85269e-05	0.000221317	0.000575425	8.85269e-05	0.000177054	0.000110659	0.000442635	0.000243449	0.000221317	0.000110659	0.000619688	0.000177054	8.85269e-05	0.000110659	0.000199186	0.00013279	0.000110659	8.85269e-05	0.00013279	0.000177054
OTU_464	0.000110659	0.00013279	0.000442635	0.000265581	0.000265581	0.00013279	0.00013279	0.000243449	0.000199186	0.000398371	0.000354108	0.000398371	0.000243449	0.000287712	0.000309844	0.000243449	0.000287712	0.000265581	0.000309844	0.000265581	0.000221317	0.000287712	8.85269e-05	0.00013279	0.000199186	0.000199186	0.000221317	0	0.000154922	0.000221317	0.000110659	0.000177054	0.000309844	0.000177054	6.63952e-05	0.000154922	6.63952e-05	0.000177054	0.000287712	0.000154922	0.000177054	0.000331976	6.63952e-05	0.000243449	0.000265581	0.00013279	0	0	0
OTU_465	0.000221317	2.21317e-05	4.42635e-05	0.00013279	0.000287712	0.000376239	6.63952e-05	0.000154922	0.000154922	4.42635e-05	0.00013279	8.85269e-05	0	8.85269e-05	0.000154922	0.000243449	0.000154922	4.42635e-05	0.000110659	0.000354108	0.000442635	4.42635e-05	0.000243449	8.85269e-05	0	0	0.000110659	0.000110659	8.85269e-05	8.85269e-05	0.000110659	0.000110659	0.000243449	0.000154922	0.000553293	2.21317e-05	4.42635e-05	0.000110659	8.85269e-05	2.21317e-05	4.42635e-05	6.63952e-05	0.000199186	0.000221317	0.000154922	8.85269e-05	0.000309844	0.000442635	0.000420503
OTU_466	0.000199186	8.85269e-05	0.000199186	0.000221317	0.000154922	0.000553293	0.000309844	0.000354108	0.000619688	0.000376239	0.000221317	0.00013279	0.000154922	0.000177054	0.000154922	0.000442635	0.000199186	0.00013279	0.000110659	0.000265581	0.000309844	0.000243449	4.42635e-05	2.21317e-05	8.85269e-05	6.63952e-05	0	4.42635e-05	0.000177054	0	4.42635e-05	0.000199186	0.000154922	0.000110659	0.000110659	6.63952e-05	0.000110659	6.63952e-05	8.85269e-05	0.00013279	2.21317e-05	6.63952e-05	0.000221317	0.000110659	0.000221317	0.000243449	8.85269e-05	0.000331976	0.000663952
OTU_467	0.000265581	6.63952e-05	6.63952e-05	0.000177054	0.000398371	0.000154922	0.000110659	0.000885269	0.00128364	0.000398371	0.000818874	8.85269e-05	0.000177054	4.42635e-05	0.000221317	0.00013279	0.00013279	0.000243449	0.000177054	0.000221317	0.000331976	0.000110659	0.000442635	0.000110659	0.000354108	0.000177054	0.000486898	0.000420503	0.000553293	0.00121725	0.000464766	0.000730347	0.000265581	0.000464766	0.000841006	8.85269e-05	0.000221317	0.000110659	0.000708215	0.000199186	0.000243449	0.000309844	0.000110659	0.000221317	0.000376239	0.000221317	8.85269e-05	4.42635e-05	0.000199186
OTU_468	0.000243449	0.00013279	0.000221317	0.000243449	0.000243449	0.000287712	0.000420503	0.000154922	0.000354108	0.000177054	0.000331976	0.000331976	0.000177054	0.000199186	0.000265581	0.000221317	0.00050903	0.000199186	0.000597557	0.000420503	0.000708215	0.000331976	0.000110659	0.00013279	0.000199186	0.000177054	0.000265581	0.000376239	0.000265581	0.000376239	0.000309844	0.000553293	0.000531161	0.00013279	0.000354108	8.85269e-05	0.00013279	0.000199186	0.00013279	0.000354108	0.000154922	0.000309844	0.000199186	0.000177054	0.000420503	0.000287712	8.85269e-05	8.85269e-05	0.00013279
OTU_469	8.85269e-05	6.63952e-05	0.000287712	0.000110659	6.63952e-05	0.000309844	0.000177054	0.000597557	0.000575425	0.000354108	0.000221317	0.000110659	0.000818874	2.21317e-05	0.000154922	0.000199186	0.00343042	0.000154922	0.000154922	0.000420503	0.000199186	0.000420503	0.000110659	0.000243449	0.000199186	0.000199186	0.000265581	0.000265581	0.00203612	0.000752479	0.000531161	0.000951664	0.000243449	0.000287712	2.21317e-05	8.85269e-05	0.000199186	4.42635e-05	0.000309844	0	0.000177054	0.000177054	0.000110659	0.000331976	0	0.000154922	0	8.85269e-05	0
OTU_470	0	0.000265581	0	0.00013279	8.85269e-05	0	0	0	0	0	0	0	0.000575425	0	0.000243449	4.42635e-05	0	0	0	0	0	0	0.000177054	0.000287712	0.00393945	6.63952e-05	0.000309844	0.000154922	0.00013279	0.000154922	0.000110659	0.000199186	0.000154922	0.00013279	2.21317e-05	2.21317e-05	0.000619688	0	0.000973796	0.000154922	6.63952e-05	6.63952e-05	4.42635e-05	2.21317e-05	6.63952e-05	0.000110659	0	0	0
OTU_471	0	0.0013943	0	4.42635e-05	0	0	0	0	0	0	0	2.21317e-05	0.00194759	0	8.85269e-05	4.42635e-05	0	0	0	0	0	0	0.00064182	0.000597557	0.0140315	0.000708215	0.000907401	0.00064182	0.000752479	0.000663952	0.000464766	0.00115085	0.000442635	0.000619688	0	0	0.0018148	0	6.63952e-05	6.63952e-05	0	4.42635e-05	0	2.21317e-05	0	0	0	0	0
OTU_472	0.000154922	0.000221317	2.21317e-05	6.63952e-05	4.42635e-05	0.000177054	0.00013279	8.85269e-05	0.000243449	6.63952e-05	0.00013279	0	0.000199186	0.00013279	6.63952e-05	4.42635e-05	6.63952e-05	2.21317e-05	4.42635e-05	2.21317e-05	0.000154922	4.42635e-05	0.000287712	0.000177054	0.000818874	0.000243449	0.000154922	0.000221317	6.63952e-05	0.000243449	0.000221317	0.000287712	0.000663952	0.000221317	0.000243449	0	0.000110659	0	0.000110659	0	0.000199186	0.000110659	4.42635e-05	0.000110659	6.63952e-05	0.000110659	0	4.42635e-05	4.42635e-05
OTU_473	6.63952e-05	0.000243449	0.000199186	0.000376239	2.21317e-05	0.000110659	0.000177054	0.000154922	4.42635e-05	0.000265581	0.000177054	0.000243449	0.000199186	0.00013279	0.000265581	0.00013279	6.63952e-05	0.000177054	2.21317e-05	4.42635e-05	0.000177054	8.85269e-05	0.000331976	0.000221317	0.000376239	0.000287712	0.000708215	6.63952e-05	0.000287712	0.000442635	0.000154922	0.000265581	0.000287712	0.000154922	0.00013279	0.000221317	0.000154922	0.000154922	0.000110659	8.85269e-05	0.000110659	0.000287712	0.000154922	0.000265581	0.000354108	0.000110659	0.00013279	0.000221317	0.00013279
OTU_474	0.000221317	0.000464766	0.000486898	8.85269e-05	6.63952e-05	6.63952e-05	0	0.00077461	0.00077461	0.000619688	0.000531161	0.000398371	0.000177054	0.000464766	0.000177054	0.000110659	0.000110659	0.000199186	6.63952e-05	0.000154922	0.000110659	0.0013279	0.000398371	0.000442635	0.000686084	0.000486898	0.000221317	4.42635e-05	0.000243449	0.000243449	0.000265581	0.00050903	0.000287712	0.000199186	0.000243449	0.000309844	0.000442635	0.000818874	0.000907401	0.000265581	0.000243449	0.000177054	0.00064182	0.000331976	0.000287712	0.000287712	0.000398371	0.000331976	0.000420503
OTU_475	0.000110659	6.63952e-05	0.000841006	0.000177054	0.00179267	0.000354108	0.000243449	0.000110659	6.63952e-05	0.000110659	4.42635e-05	2.21317e-05	4.42635e-05	4.42635e-05	0.000177054	0.000221317	0	2.21317e-05	0.000221317	0	0	0	6.63952e-05	4.42635e-05	4.42635e-05	0.000154922	0.000199186	0.000199186	6.63952e-05	6.63952e-05	0.00110659	2.21317e-05	0	0.000287712	4.42635e-05	6.63952e-05	4.42635e-05	2.21317e-05	0.0013943	0.000243449	0.00013279	4.42635e-05	0.000398371	6.63952e-05	0.000110659	8.85269e-05	0	0	0
OTU_476	0	0	0	0	0	0	0	0	0	0	0	0	0	0	0	0	0	0	0	0	0	0	0	0	0	0	0	0	0	0	0	0	0	0	0	0	0	0	0	0	0	0	0	0	0	0	0.00196972	0.000575425	0.000663952
OTU_477	2.21317e-05	0	0.000110659	6.63952e-05	8.85269e-05	0.000154922	4.42635e-05	8.85269e-05	0.000154922	0.000199186	8.85269e-05	0.000154922	0.000287712	8.85269e-05	8.85269e-05	0.000221317	0.000309844	2.21317e-05	0.000177054	0.000199186	0.000199186	0.000221317	4.42635e-05	2.21317e-05	0	6.63952e-05	4.42635e-05	0	6.63952e-05	0	8.85269e-05	0.000177054	8.85269e-05	0.000154922	4.42635e-05	6.63952e-05	8.85269e-05	8.85269e-05	8.85269e-05	0.000110659	4.42635e-05	6.63952e-05	0.000110659	0.000354108	0.00013279	0.000287712	0.00077461	0.000376239	6.63952e-05
OTU_478	0	0	0	0	0	0	0	0	0	0	0	0	0	0	0	0	0	0	0	0	0	0	0	0	0	0	0	0	4.42635e-05	0	0	0	0	0	0	0	0	0	0	0	0	0	0	0	0	0	0.000929533	0.000841006	0.00101806
OTU_479	0.000154922	0.000420503	0.000265581	0.000331976	8.85269e-05	0.000376239	0.000154922	0.000354108	0.000199186	0.000265581	0.000243449	0.000110659	0.000177054	0.000243449	0.000309844	0.000110659	0.000199186	0.000265581	0.000354108	0.000442635	0.000154922	0.000287712	0.000331976	0.000154922	0.000221317	0.000177054	0.000376239	0.000265581	0.000110659	0.000221317	0.000154922	0.000398371	0.000420503	0.000243449	0.000177054	0.000154922	0.000177054	0.000287712	0.000309844	0.000199186	8.85269e-05	2.21317e-05	0.000221317	0.000177054	0.000199186	0.000287712	4.42635e-05	0.000265581	0.000243449
OTU_480	4.42635e-05	2.21317e-05	6.63952e-05	0.000177054	0.00013279	6.63952e-05	0.000154922	2.21317e-05	6.63952e-05	8.85269e-05	6.63952e-05	4.42635e-05	2.21317e-05	0.000486898	0.000243449	0	8.85269e-05	4.42635e-05	2.21317e-05	0.000110659	2.21317e-05	8.85269e-05	8.85269e-05	2.21317e-05	0.000265581	0.000243449	0.000376239	4.42635e-05	6.63952e-05	0	4.42635e-05	2.21317e-05	6.63952e-05	8.85269e-05	0.000110659	0	4.42635e-05	0.000265581	0.00101806	6.63952e-05	0.000376239	0.000110659	0.000110659	0.000354108	0.000110659	0.000597557	0.000331976	0.000265581	4.42635e-05
OTU_481	0.000154922	0.000110659	0.000287712	0.000486898	0.000398371	0.000619688	0.000464766	0.00013279	0.000154922	0.000177054	0.000243449	0.000154922	0.000398371	0.000221317	6.63952e-05	0.000154922	4.42635e-05	2.21317e-05	0.00013279	0.00013279	0.000243449	6.63952e-05	0.000199186	2.21317e-05	6.63952e-05	0.00013279	4.42635e-05	0.000287712	0.000154922	8.85269e-05	4.42635e-05	0.000221317	0.00013279	0.000177054	0.000177054	8.85269e-05	0	6.63952e-05	8.85269e-05	0.000110659	0.000221317	2.21317e-05	0.000110659	6.63952e-05	0.000177054	0.000309844	4.42635e-05	0.000110659	0.00117298
OTU_482	0.000464766	0.000221317	0.00050903	0.00119511	0.00106232	0.00243449	0.000287712	0.000243449	8.85269e-05	0.00013279	2.21317e-05	4.42635e-05	8.85269e-05	0.000730347	0.000221317	0.000154922	0.000309844	0.000243449	4.42635e-05	8.85269e-05	6.63952e-05	0.000110659	8.85269e-05	0.000110659	0.000265581	0.000199186	0.000309844	0.000243449	0.000199186	0.000110659	0.000177054	8.85269e-05	6.63952e-05	4.42635e-05	6.63952e-05	0.000177054	0.000243449	0.000265581	0.000597557	0.000398371	0.000398371	0.00013279	0.000442635	0.000265581	0.000154922	8.85269e-05	0.000287712	0.00077461	0.00170414
OTU_483	0	0	0	0	0	0	0	0	6.63952e-05	0.00013279	0	0	0	0	0	0	0	0	4.42635e-05	0	0	6.63952e-05	0	0	0	0	4.42635e-05	0	0	0	2.21317e-05	6.63952e-05	2.21317e-05	2.21317e-05	8.85269e-05	4.42635e-05	4.42635e-05	6.63952e-05	0.000110659	4.42635e-05	0.00013279	6.63952e-05	0.000243449	0.000398371	0.000199186	0.000730347	0.00274433	0.00265581	0.00013279
OTU_484	0.000221317	0.000398371	0.000287712	0.000486898	0.00013279	0.000265581	0.000221317	0.000265581	0.000354108	0.000398371	0.000177054	0.000309844	0.000265581	0.000287712	0.000199186	0.000331976	0.000309844	0.000177054	0.000376239	0.000265581	0.000420503	0.000309844	0.000376239	0.000354108	0.000354108	0.000531161	0.000686084	0.000199186	0.000199186	0.000221317	0.000199186	0.000464766	0.000442635	0.000376239	0.000243449	0.000110659	0.000154922	0.000553293	0.000154922	0.00013279	0.000243449	0.000221317	0.000309844	0.000376239	0.00013279	0.000177054	0.000287712	0.000376239	0.000154922
OTU_485	4.42635e-05	6.63952e-05	0.000265581	8.85269e-05	4.42635e-05	0.000265581	0.000309844	0.000154922	0.000154922	0.000110659	0.000265581	0.000199186	6.63952e-05	0.000154922	0.00013279	0.000265581	0.00013279	6.63952e-05	0.000221317	0.000243449	0.000110659	0.000287712	0.00013279	6.63952e-05	0.000154922	0.000287712	4.42635e-05	0.000199186	0.000177054	6.63952e-05	8.85269e-05	0.000154922	0.000354108	0.000177054	4.42635e-05	6.63952e-05	0.000110659	0.000376239	8.85269e-05	0.000110659	0.000110659	0.00013279	0.000110659	0.000154922	0.00013279	0.00013279	0.000110659	2.21317e-05	6.63952e-05
OTU_486	0.000951664	0.000287712	0.000287712	0.000420503	0.000619688	0.000885269	0.000973796	0.00108445	0.00119511	0.0013279	0.000376239	0.00101806	0.000863137	0.000420503	0.000309844	0.000708215	0.00154922	0.000442635	0.00077461	0.000951664	0.00165988	0.000708215	0.000376239	0.000708215	0.000486898	0.000885269	0.000863137	0.00183693	0.00123938	0.00316484	0.00170414	0.000863137	0.00110659	0.000376239	0.000796742	0.000531161	0.000708215	0.000177054	0.000995928	0.000265581	0.000575425	0.00168201	0.000575425	0.00161562	0.00177054	0.00064182	0.000154922	0.000951664	0.000464766
OTU_487	0.000464766	0.000752479	0.000730347	0.000486898	0.000420503	0.000309844	0.000331976	0.000752479	0.000420503	0.00050903	0.000619688	0.00106232	0.000553293	0.000531161	0.000154922	0.000354108	0.000243449	0.000154922	0.000221317	0.000243449	0.000354108	0.000265581	6.63952e-05	0.000177054	0.000199186	6.63952e-05	2.21317e-05	6.63952e-05	4.42635e-05	0	2.21317e-05	4.42635e-05	2.21317e-05	4.42635e-05	0.000154922	0.000243449	0.000110659	0.000221317	8.85269e-05	6.63952e-05	6.63952e-05	0	0.000110659	0.000154922	4.42635e-05	0.000110659	4.42635e-05	4.42635e-05	0.000265581
OTU_488	0	2.21317e-05	2.21317e-05	4.42635e-05	0.000177054	8.85269e-05	0.00013279	0.00013279	6.63952e-05	0	0	0.00013279	2.21317e-05	8.85269e-05	0	0.000354108	6.63952e-05	0	8.85269e-05	6.63952e-05	2.21317e-05	6.63952e-05	8.85269e-05	2.21317e-05	6.63952e-05	0.000221317	0.000221317	0.000221317	0.000177054	2.21317e-05	2.21317e-05	0.000110659	0.000177054	4.42635e-05	0.00013279	8.85269e-05	8.85269e-05	0.000464766	0.000243449	0.00148283	0.000110659	8.85269e-05	0.000486898	8.85269e-05	0.000287712	0.000110659	2.21317e-05	4.42635e-05	4.42635e-05
OTU_489	0.000110659	0.000752479	0.00050903	0.000331976	0.000243449	0.000199186	0.000265581	0.000287712	0.000177054	0.000110659	4.42635e-05	0	0.000110659	4.42635e-05	0.00013279	0.000110659	2.21317e-05	8.85269e-05	0.000154922	0.000199186	0.000154922	6.63952e-05	0	0	0	0	0	0	6.63952e-05	0	4.42635e-05	4.42635e-05	6.63952e-05	2.21317e-05	6.63952e-05	2.21317e-05	0.00013279	0.000110659	0.000110659	4.42635e-05	6.63952e-05	6.63952e-05	0.000287712	0.00013279	0.000398371	0.000243449	0.00110659	0.000907401	0.000287712
OTU_490	0	0	0	0	0	0	0	0	0	0	0	0	0	0	0	0	0	0	0	0	0	0	2.21317e-05	0	0	0	0	0	0	0	0	0	0	0	0	0	0	0	0	0	0	0	0	0	0	0	0	0	0
OTU_491	0.000265581	0.000110659	0.000221317	0.000154922	0.000110659	0.000265581	0.00013279	0.000221317	0.000354108	0.000464766	0.000531161	0.000464766	0.000199186	0.000265581	4.42635e-05	0.000265581	0.000309844	2.21317e-05	0.000398371	0.000199186	0.00077461	0.000309844	0.000177054	0.000110659	4.42635e-05	0.000177054	6.63952e-05	8.85269e-05	6.63952e-05	8.85269e-05	0.000154922	6.63952e-05	0.000154922	0.00013279	0.000420503	6.63952e-05	6.63952e-05	8.85269e-05	6.63952e-05	8.85269e-05	6.63952e-05	2.21317e-05	0.000376239	0.000287712	0.000243449	0.000221317	0	0.000199186	0.000531161
OTU_492	0.000818874	0.00161562	0.000597557	0.00108445	0.000708215	0.000619688	0.00077461	0.000863137	0.00077461	0.000818874	0.000708215	0.000619688	0.000553293	0.00104019	0.000597557	0.00077461	0.000420503	0.000686084	0.000885269	0.000951664	0.000376239	0.000796742	0.00077461	0.000442635	0.0013279	0.000730347	0.000973796	0.000531161	0.000354108	0.00161562	0.000708215	0.00128364	0.00104019	0.000951664	0.000331976	0.000199186	0.000287712	0.000309844	0.000619688	0.000309844	0.000221317	0.000442635	0.000420503	0.00050903	0.000464766	0.000420503	0.000553293	0.000553293	0.000663952
OTU_493	4.42635e-05	0.000154922	6.63952e-05	0.000177054	0.000154922	0.000177054	0.00013279	0.000154922	0.000177054	0.000243449	0.000154922	0.000265581	0.000177054	0.000265581	0.000177054	0.00013279	0.000619688	0.000354108	0.000243449	0.000265581	0.000110659	0.000199186	8.85269e-05	8.85269e-05	0.00013279	0.000243449	0.000110659	0.000221317	0.000177054	0.00013279	0.000154922	8.85269e-05	0.000265581	6.63952e-05	8.85269e-05	8.85269e-05	0.000110659	0.000243449	6.63952e-05	0.000199186	6.63952e-05	0.000110659	0.00013279	0.000199186	0.000265581	0.000154922	6.63952e-05	0.000221317	0.00013279
OTU_494	0.000398371	0.000376239	0.000531161	0.000243449	0.000376239	0.000331976	0.000531161	0.000309844	0.000243449	0.000199186	0.000331976	0.000199186	0.000199186	0.000331976	0.000287712	0.000531161	0.000287712	0.000199186	0.000486898	0.000597557	0.000442635	0.00064182	0.000553293	0.000243449	0.000398371	0.000331976	0.00050903	0.000708215	0.000243449	0.000243449	0.000243449	0.000442635	0.000243449	0.000331976	0.000553293	0.00013279	0.000265581	0.000354108	0.000287712	0.000420503	0.000243449	0.000486898	0.000442635	0.000420503	0.000376239	0.000486898	4.42635e-05	0.000154922	0.000265581
OTU_495	0.000177054	0.000221317	0.000243449	0.000331976	0.000287712	0.000442635	0.000331976	0.000265581	0.000177054	0.00013279	0.000243449	0.000265581	0.000110659	0.000265581	0.000287712	0.000287712	0.000287712	0.000376239	0.000420503	0.000221317	0.000110659	0.000309844	0.000177054	0.00013279	0.000265581	0.000243449	0.000265581	0.000177054	0.000110659	0.000287712	0.000199186	0.000376239	0.000420503	0.00064182	6.63952e-05	6.63952e-05	0.000110659	0.000177054	0.000177054	0.000199186	0.000154922	0.000376239	0.000154922	0.000243449	0.000376239	0.000110659	8.85269e-05	0.000442635	0.000464766
OTU_496	0.000110659	0.00013279	0.000486898	0.000177054	0.00013279	0.000177054	0.000553293	0.000177054	8.85269e-05	0.000243449	0.000177054	0.000221317	6.63952e-05	0.00077461	0.000177054	0.000110659	0.000110659	0.00013279	8.85269e-05	8.85269e-05	0.000221317	0.000199186	0	0.000110659	6.63952e-05	0.000243449	8.85269e-05	0.000110659	6.63952e-05	0.000110659	0.000110659	0.000177054	0.000243449	0.000154922	0.000265581	6.63952e-05	6.63952e-05	0.000177054	0.00013279	0.000110659	0.000110659	0.00013279	0.00013279	0.000265581	0.000110659	0.000110659	8.85269e-05	0	6.63952e-05
OTU_497	0.000951664	0.000354108	0.00157135	0.000597557	0.000841006	0.00159348	0.00471406	0.00177054	0.00150496	0.00130577	0.000818874	0.000796742	0.000973796	0.00101806	0.00486898	0.000730347	0.0181923	0.00110659	0.00292139	0.00331976	0.000995928	0.00212465	0.00378453	0.00440421	0.00325336	0.00449274	0.00517882	0.0027222	0.0490439	0.00816661	0.0637836	0.00918467	0.00318697	0.00568785	0.00763545	0.00252302	0.00314271	0.0023017	0.00241236	0.00177054	0.00466979	0.0078789	0.00274433	0.0023017	0.00154922	0.00119511	0.000199186	0.000863137	0.00154922
OTU_498	2.21317e-05	0.000154922	2.21317e-05	0	2.21317e-05	6.63952e-05	6.63952e-05	6.63952e-05	6.63952e-05	0.00013279	0	6.63952e-05	0	2.21317e-05	2.21317e-05	4.42635e-05	0.000199186	0.00013279	0	0.000287712	2.21317e-05	0.000110659	0.000177054	8.85269e-05	0.000287712	8.85269e-05	8.85269e-05	0.00013279	0.000420503	0.000287712	0.00101806	8.85269e-05	4.42635e-05	0.000199186	0.00013279	0.000575425	0.000265581	4.42635e-05	0.000110659	8.85269e-05	0.000287712	0.000486898	0.000199186	0.000110659	0.000199186	4.42635e-05	0	6.63952e-05	2.21317e-05
OTU_499	8.85269e-05	0.000199186	0.000221317	0.000309844	0.000221317	0.000221317	0.00064182	0.000154922	0.000221317	0.000243449	6.63952e-05	4.42635e-05	0.000221317	0.00013279	0.000177054	0.000309844	0.000331976	4.42635e-05	0.000177054	0.000199186	0.000354108	0.000154922	0.000265581	0.000177054	0.000221317	8.85269e-05	2.21317e-05	0.000597557	0.000221317	0.000221317	0.000154922	0.000376239	0.000243449	0.000287712	8.85269e-05	0.000154922	0.00013279	0.00013279	0.000110659	0.000243449	0.000110659	0.000177054	8.85269e-05	0.000376239	0.000287712	0.000177054	2.21317e-05	0.000376239	6.63952e-05
OTU_500	0	4.42635e-05	4.42635e-05	0	8.85269e-05	8.85269e-05	0.000265581	0.000154922	6.63952e-05	0.000420503	0.000221317	0.000199186	4.42635e-05	0.000265581	0.000265581	0.00077461	0.000265581	6.63952e-05	0.000199186	0.000154922	0.00013279	0.000531161	0.000331976	0.000354108	0.000154922	0.000398371	6.63952e-05	0.000221317	0.00050903	0.000154922	0.000863137	0.000177054	6.63952e-05	6.63952e-05	0.000265581	0.00101806	0.000110659	0.000376239	4.42635e-05	0.00064182	0.000376239	0.000243449	8.85269e-05	8.85269e-05	8.85269e-05	0.000110659	0	6.63952e-05	6.63952e-05
OTU_501	0.000154922	0.000265581	0.000154922	0.000398371	0.000199186	0.000309844	0.000531161	0.00013279	0.000154922	0.000154922	0.000110659	0.00013279	8.85269e-05	0.000354108	0.000420503	0.000243449	0.000110659	0.00064182	0.000420503	0.00104019	0.000287712	0.000265581	0.000575425	0.000398371	0.000309844	0.000331976	0.000663952	0.000486898	0.000331976	0.000708215	0.000199186	0.000553293	0.000287712	0.000309844	0.000464766	8.85269e-05	0.00013279	0.000177054	0.000575425	0.000243449	0.000199186	0.000243449	0.000221317	0.000287712	0.000287712	0.000243449	0.000221317	0.000376239	0.000752479
OTU_502	0.000221317	0.00106232	0.000597557	0.000331976	0.000243449	0.000287712	0.000420503	0.000243449	0.000265581	0.000154922	0.000110659	0.000221317	0.000287712	0.00050903	0.000331976	0.000221317	0.000243449	0.000354108	0.000354108	0.00050903	0.00013279	0.000221317	0.000177054	0.00013279	0.000420503	0.000243449	2.21317e-05	0.000110659	0.00013279	0.00013279	8.85269e-05	0.000154922	0.000243449	0.000221317	0.000110659	0.000110659	0.000177054	0.000331976	0.000243449	0.000199186	6.63952e-05	4.42635e-05	0.00013279	0.000199186	6.63952e-05	0.000110659	0.000110659	6.63952e-05	0.000221317
OTU_503	0.00312057	2.21317e-05	0.000354108	0.00177054	0.00469193	0.000442635	0.00137217	0.000553293	0.000331976	0.000243449	0.000221317	0.000442635	0.000154922	0.000199186	0.000708215	0.000177054	6.63952e-05	0.000663952	0.000486898	0.000287712	0.000243449	0.000486898	0.000265581	0.000752479	0.000154922	0.000154922	0.00013279	0.000265581	0.000110659	0.000110659	0.000110659	6.63952e-05	0.00013279	0.000686084	0.000309844	0.000221317	2.21317e-05	0.000464766	0.000154922	0.000464766	0.000110659	8.85269e-05	0.000376239	6.63952e-05	0.000951664	0.000730347	0.0013279	0.000730347	0.000420503
OTU_504	0.000177054	8.85269e-05	0.000243449	0.000221317	0.00013279	0.000199186	0.000177054	0.000265581	0.000309844	0.000354108	0.00013279	0.000331976	0.000154922	0.000177054	0.000154922	8.85269e-05	0.000243449	0.00013279	8.85269e-05	0.000154922	0.000154922	0.000354108	0.000177054	0.00013279	0.000265581	0.000243449	0.000199186	0.000199186	6.63952e-05	0.000265581	0.000331976	0.000398371	0.000199186	0.000354108	0.000243449	0.000309844	0.000154922	0.000177054	0.000309844	8.85269e-05	0.000265581	0.000287712	0.000177054	0.000553293	0.000309844	0.000398371	0.000154922	8.85269e-05	0.000287712
OTU_505	0	0	0	0	0	0	0	0	0	0	0	0	0	0	0	0	0	0	0	4.42635e-05	0	0	0	0	0	0	0	0	0	0	0	0	0	0	0	0	0	0	0	0	0	0	0	0	0	0	6.63952e-05	0	0
OTU_506	0.000177054	4.42635e-05	0.000177054	4.42635e-05	0	0.000110659	0.000619688	8.85269e-05	0.000154922	4.42635e-05	0.000464766	0	0.000154922	0.00050903	8.85269e-05	8.85269e-05	0.00013279	6.63952e-05	0.000199186	0.000376239	0.000442635	2.21317e-05	0.000154922	0	0	8.85269e-05	6.63952e-05	0.000110659	4.42635e-05	0	6.63952e-05	0.000110659	2.21317e-05	0	0.00154922	0.000110659	4.42635e-05	0.000265581	0.00013279	2.21317e-05	0.00013279	0	0.000154922	8.85269e-05	4.42635e-05	8.85269e-05	0.000619688	0.000354108	0.000199186
OTU_507	4.42635e-05	6.63952e-05	0.000177054	8.85269e-05	6.63952e-05	0.000110659	0.000354108	0.000154922	0.000309844	8.85269e-05	0.000154922	0.00013279	0.00013279	0.000265581	0.000221317	0.000265581	0.000486898	0.000376239	0.000154922	0.000708215	0.00121725	0.000154922	0.00013279	0.000243449	0.000110659	0.000110659	0.000177054	0.000177054	4.42635e-05	0.000154922	0.000110659	0.000287712	0.00013279	4.42635e-05	8.85269e-05	0.00013279	6.63952e-05	0.000154922	0.000265581	0.000110659	0.00013279	0.000464766	0.000154922	0.000110659	0.000265581	6.63952e-05	0	0	0
OTU_508	0.00013279	0.00013279	6.63952e-05	0.000177054	2.21317e-05	0.000110659	4.42635e-05	6.63952e-05	0.000110659	6.63952e-05	0	6.63952e-05	0.00013279	6.63952e-05	0	0	2.21317e-05	6.63952e-05	6.63952e-05	2.21317e-05	6.63952e-05	6.63952e-05	0.000331976	0.000243449	0.00013279	8.85269e-05	0.000199186	0.000110659	2.21317e-05	0.000221317	0.000442635	0.00013279	4.42635e-05	0.000110659	6.63952e-05	0.000110659	0	6.63952e-05	0.000110659	6.63952e-05	0	4.42635e-05	2.21317e-05	8.85269e-05	6.63952e-05	4.42635e-05	8.85269e-05	0.000486898	0.00013279
OTU_509	0.000464766	2.21317e-05	0.000154922	8.85269e-05	0.000154922	0.000199186	0.000464766	8.85269e-05	8.85269e-05	0.000309844	0.000331976	0.000553293	6.63952e-05	0.000376239	0.000376239	0.000154922	8.85269e-05	0.000354108	0.000243449	8.85269e-05	0.000464766	0.000110659	0.000221317	0.000354108	0.000110659	0.000177054	8.85269e-05	0.000154922	0	0.000154922	0.000199186	0.000265581	0.000265581	0.000110659	0.000154922	0.000199186	8.85269e-05	0.000265581	0	0.000199186	0.00013279	0.000110659	0.000354108	4.42635e-05	0.000243449	0.000199186	0.000796742	0.000309844	0.000154922
OTU_510	0.000110659	8.85269e-05	0.000110659	8.85269e-05	0.000597557	0.000309844	0.000818874	8.85269e-05	0.000154922	0.000243449	0.000154922	0.000154922	6.63952e-05	0.00013279	0.000331976	0.00143856	0.000553293	0.000177054	0.000376239	0.000531161	0.000154922	0.000531161	0.000287712	0.000154922	0.00013279	0.000221317	0.000464766	0.000464766	0.000951664	0.000486898	0.000309844	0.000331976	8.85269e-05	0.000265581	0.000420503	4.42635e-05	4.42635e-05	2.21317e-05	0	0.000331976	0.000287712	8.85269e-05	0.000420503	0.000110659	6.63952e-05	0.00013279	2.21317e-05	8.85269e-05	0.000265581
OTU_511	0.000110659	0.000154922	0.000110659	2.21317e-05	0.00013279	0.000154922	4.42635e-05	8.85269e-05	6.63952e-05	0.000199186	0.000221317	8.85269e-05	2.21317e-05	8.85269e-05	0.000354108	8.85269e-05	6.63952e-05	2.21317e-05	0.000154922	4.42635e-05	0	0.000177054	8.85269e-05	0.000154922	6.63952e-05	0.00013279	0.000199186	0.000110659	2.21317e-05	6.63952e-05	6.63952e-05	6.63952e-05	2.21317e-05	0.000154922	6.63952e-05	4.42635e-05	8.85269e-05	0.000221317	6.63952e-05	0.000110659	0.000110659	4.42635e-05	0.000177054	0.000110659	4.42635e-05	8.85269e-05	6.63952e-05	4.42635e-05	0.00013279
OTU_512	0.00013279	0.000177054	0.000110659	0.000398371	0.000154922	0.000177054	0.000221317	0.000398371	0.000464766	0.000154922	0.00013279	0.00013279	6.63952e-05	0.000110659	4.42635e-05	0.000177054	0.00013279	2.21317e-05	0.000243449	0.000199186	0.00013279	0.000199186	0.000177054	0.000177054	0.000243449	0.000199186	0.000354108	0.000354108	0.00013279	0.000221317	0.00013279	0.000442635	0.000309844	0.000287712	6.63952e-05	4.42635e-05	0.000154922	0.000221317	0.000110659	4.42635e-05	0.000110659	0.000243449	6.63952e-05	6.63952e-05	0.000154922	0.000110659	0.000221317	0.000199186	0.00013279
OTU_513	0.000442635	0.0013943	0.000331976	0.000575425	0.000663952	0.000553293	0.000885269	0.000663952	0.000553293	0.00077461	0.000575425	0.000619688	0.000486898	0.000287712	0.000398371	0.000420503	0.000331976	0.000221317	0.000331976	0.000575425	0.000331976	0.00064182	0.000464766	0.000442635	0.000619688	0.000398371	0.000531161	0.000398371	0.000287712	0.000221317	0.000265581	0.000420503	0.000663952	0.000309844	0.000265581	0.000354108	0.000309844	0.000154922	0.000420503	0.000376239	0.000243449	0.000376239	0.000331976	0.000354108	0.000486898	0.000420503	0.000686084	0.000553293	0.000420503
OTU_514	0.000177054	0.000177054	0.000154922	0.000221317	2.21317e-05	0.000154922	0.00013279	0.000154922	0.00013279	4.42635e-05	0.000154922	0.000110659	8.85269e-05	0.000177054	0.000221317	0.000221317	8.85269e-05	0.000420503	6.63952e-05	0.000154922	0.000243449	0.000154922	0.000154922	6.63952e-05	0.000154922	0.000154922	0.000287712	0.000221317	4.42635e-05	0.000221317	4.42635e-05	0.000154922	0.00013279	0.000154922	0.000110659	4.42635e-05	4.42635e-05	0.000354108	0.000177054	6.63952e-05	8.85269e-05	0.000110659	0.000110659	0.000110659	0.000154922	0.000110659	0.000110659	8.85269e-05	6.63952e-05
OTU_515	4.42635e-05	0.00013279	0.000199186	6.63952e-05	0.00013279	0.000154922	0.00013279	0.000221317	0.000354108	0.000287712	0.00013279	4.42635e-05	0.000199186	0.000221317	0.00013279	0.000376239	0.000110659	0.00013279	0.000420503	8.85269e-05	0.000110659	0.000199186	0.000287712	0.000243449	0.000154922	0.000376239	0.000177054	0.000221317	0.000354108	0.000177054	0.000221317	0.000309844	0.000575425	0.000464766	0.000243449	0.000309844	0.000243449	0.00013279	0.000221317	0.000177054	0.000154922	0.000420503	0.000287712	0.000398371	0.000442635	0.000309844	2.21317e-05	0.000177054	0.00013279
OTU_516	0.000110659	0.000154922	8.85269e-05	2.21317e-05	0.000221317	0.000199186	0.000265581	0.000199186	0.000199186	0.000287712	0.000243449	0.000354108	0.000951664	4.42635e-05	0.00013279	0.000199186	0.000110659	0.000110659	0.000243449	6.63952e-05	0.000110659	0.000199186	8.85269e-05	0	0.000110659	0	0	0	0	0	0.000199186	0	0	0	0	4.42635e-05	0.000199186	4.42635e-05	2.21317e-05	2.21317e-05	4.42635e-05	2.21317e-05	0.00050903	2.21317e-05	4.42635e-05	0.00013279	6.63952e-05	0	4.42635e-05
OTU_517	0.000331976	0	6.63952e-05	0.000154922	0.000354108	0.000110659	6.63952e-05	6.63952e-05	0.000154922	0.000154922	0.000177054	0.000154922	0.000221317	0.000265581	0.000110659	0.000177054	0	4.42635e-05	0.00013279	0.000110659	0.000110659	0.000154922	8.85269e-05	0.000110659	4.42635e-05	0.000221317	0.000110659	0.000177054	6.63952e-05	2.21317e-05	6.63952e-05	8.85269e-05	0.000154922	0.000110659	6.63952e-05	2.21317e-05	2.21317e-05	8.85269e-05	0	0.000177054	8.85269e-05	0	8.85269e-05	4.42635e-05	6.63952e-05	0	0.000110659	0.000154922	0.000708215
OTU_518	0.000199186	4.42635e-05	0.000177054	0.000199186	0.000154922	0.000110659	0.000309844	0.00050903	0.000265581	0.000287712	0.000309844	0.000309844	8.85269e-05	0.000243449	0.000376239	0.000752479	0.000464766	0.000243449	0.00013279	0.000287712	0.000221317	0.000486898	0.000398371	0.000420503	0.000420503	0.000309844	0.000376239	0.000354108	0.00077461	0.000442635	0.000442635	0.000619688	0.000442635	0.000309844	0.000110659	0.000177054	8.85269e-05	0.000420503	0.000110659	6.63952e-05	0.00013279	0.000110659	0.000177054	0.000420503	8.85269e-05	0.000265581	0.000177054	0.000420503	0
OTU_519	0.000110659	0.000110659	8.85269e-05	0.000199186	0.000110659	0.000243449	2.21317e-05	0.000110659	0.000154922	4.42635e-05	0.00013279	0.000177054	0.000177054	0.000265581	0.000752479	0.000354108	0.000885269	0.000177054	0.000331976	0.000309844	6.63952e-05	0.000110659	0.000110659	0.000243449	0.00013279	2.21317e-05	0.000199186	0.000177054	0.000221317	0.000243449	4.42635e-05	0.000243449	0.00013279	0.00013279	0	2.21317e-05	8.85269e-05	8.85269e-05	4.42635e-05	0.000110659	0.000154922	6.63952e-05	4.42635e-05	0.000597557	4.42635e-05	4.42635e-05	0.000110659	4.42635e-05	4.42635e-05
OTU_520	0.000221317	0.00013279	0.000177054	0.000354108	0.000154922	0.00064182	0.000154922	0.000309844	0.000354108	0.000376239	0.000287712	0.00013279	0.000221317	0.000398371	0.00013279	0.000110659	6.63952e-05	4.42635e-05	0.000177054	0.000110659	0.000154922	8.85269e-05	8.85269e-05	4.42635e-05	0.00013279	8.85269e-05	0.000110659	0.000221317	0.000199186	8.85269e-05	0.00013279	6.63952e-05	2.21317e-05	8.85269e-05	0.000287712	6.63952e-05	6.63952e-05	0.000110659	4.42635e-05	0.000110659	4.42635e-05	0	0.000265581	8.85269e-05	2.21317e-05	8.85269e-05	0	0.000110659	4.42635e-05
OTU_521	0.000177054	0.000199186	0.000243449	0.000110659	0.000177054	0.00013279	0.000309844	0.000287712	0.000354108	0.000265581	0.000243449	0.000243449	8.85269e-05	0.000221317	0.000221317	0.000420503	0.000597557	0.000154922	0.000331976	0.00013279	0.000177054	0.000265581	0.000199186	6.63952e-05	4.42635e-05	0.000154922	0.000354108	0.000177054	0.00013279	0.00013279	0.000221317	8.85269e-05	0.000154922	0.000221317	0.00013279	6.63952e-05	0.000110659	0.000221317	0.000331976	0.000265581	0.000177054	0.000199186	0.00013279	0.00013279	0.000265581	0.000177054	8.85269e-05	8.85269e-05	6.63952e-05
OTU_522	0.000376239	0.000265581	0.000309844	0.000177054	0.00013279	0.000376239	0.000486898	0.000331976	0.000398371	0.000221317	0.000177054	0.000730347	0.000221317	0.000243449	4.42635e-05	0.000287712	0.00064182	0.000199186	0.000531161	0.000442635	0.000309844	0.000265581	0.000376239	0.000553293	0.000265581	0.000575425	0.000398371	0.000309844	0.000486898	0.000398371	0.00064182	0.000199186	0.000154922	0.000597557	0.000420503	0.000309844	0.000154922	0.000265581	0.000221317	0.000398371	8.85269e-05	0.000265581	0.000221317	0.000553293	0.000464766	0.000265581	0.000110659	0.000177054	0
OTU_523	0.000486898	2.21317e-05	0.00159348	0	0	0	0	0	0	0	0.000619688	0	0	0.00172627	0	0	0	0	0	0	0	0	0.000486898	0	0	0.00199186	0	0	0	0	0	0	0	0	0.000243449	0	0	0.00190333	0	0	0	2.21317e-05	0	0	2.21317e-05	0	0	0	0
OTU_524	0.0195202	0.00400584	0.00568785	0.0133233	0.0364288	0.0138545	0.00995928	0.018148	0.0197858	0.0123938	0.0353665	0.0191439	0.00927319	0.00542227	0.00644033	0.00632967	0.0100921	0.00214678	0.00595343	0.00559933	0.00389518	0.00451487	0.00610836	0.00409437	0.00360747	0.0050903	0.00562146	0.00540014	0.0121503	0.00427142	0.0229506	0.00442635	0.00356321	0.00413863	0.00743626	0.00343042	0.00382879	0.00318697	0.00252302	0.00349681	0.00314271	0.00106232	0.00442635	0.00537801	0.00531161	0.00334189	0.000995928	0.00524522	0.0023017
OTU_525	4.42635e-05	4.42635e-05	4.42635e-05	0.000110659	6.63952e-05	4.42635e-05	0.000154922	0.000199186	0.000243449	0.000287712	2.21317e-05	0.000265581	0.000309844	0	0.000331976	0.00013279	0.000442635	0.000177054	0.000265581	0.000309844	0.000110659	0.000398371	6.63952e-05	0.000420503	0.000309844	0.000243449	0.000376239	0.000154922	0.000553293	0.000841006	0.00177054	0.00104019	0.000420503	0.00148283	0.000154922	0.000265581	0.000531161	0.000287712	0.00172627	0.000309844	0.000243449	0.00137217	0.000309844	0.00163775	0.000221317	0.000221317	0	0.000177054	0
OTU_526	0.000354108	0.00170414	0.00148283	0.000796742	0.00106232	0.00305418	0.00216891	0.00141643	0.00104019	0.00101806	0.00115085	0.000818874	0.00101806	0.00154922	0.00261154	0.00234596	0.00183693	0.00790103	0.00836579	0.00608623	0.0022353	0.00128364	0.000464766	0.000243449	0.000730347	0.00064182	0.000597557	0.000575425	0.00101806	0.00227957	0.00152709	0.00360747	0.0013943	0.00294352	4.42635e-05	0	6.63952e-05	8.85269e-05	8.85269e-05	0.000221317	0.000309844	0.000841006	0.000663952	0.00077461	0.000486898	0.000331976	0.000973796	0.00123938	0.000929533
OTU_527	6.63952e-05	0.000243449	0.000221317	0.000287712	0.000376239	0.000110659	0.000154922	0.000309844	0.000309844	0.000177054	4.42635e-05	0.000376239	6.63952e-05	0.000110659	0.000287712	6.63952e-05	0.000442635	0.000199186	0.000221317	0.000154922	0.000110659	0.000243449	0.000221317	0.000354108	0.000420503	0.000331976	0.000265581	0.000154922	0.00050903	0.000553293	0.000243449	0.000221317	0.000199186	0.000398371	8.85269e-05	0.000265581	0.000265581	4.42635e-05	0.000376239	2.21317e-05	0.000154922	0.000221317	0.000398371	0.000663952	0.000221317	0.000110659	0.000154922	0.000199186	6.63952e-05
OTU_528	0.000177054	0.00258941	0.000420503	0.000354108	0.000398371	0.000663952	0.00050903	0.000287712	0.000309844	0.000376239	0.000199186	0.000265581	0.000553293	0.000708215	0.00013279	0.000464766	0.000376239	0.000177054	0.000354108	0.000376239	0.000287712	0.000199186	0.000287712	0.000154922	0.000686084	0.000376239	0.000354108	0.000575425	0.000730347	0.000376239	0.000420503	0.000243449	0.000376239	0.000309844	0.000221317	0.000154922	0.00050903	0.00050903	0.000398371	0.000531161	0.000354108	0.000420503	0.000287712	0.000243449	0.000442635	0.000331976	0.000442635	0.000464766	0.000154922
OTU_529	6.63952e-05	8.85269e-05	0.000309844	0.000331976	0.00013279	0.000199186	0.000265581	0.000331976	0.000287712	8.85269e-05	0.000265581	0.000110659	0.000265581	0.000243449	0.00013279	0.000110659	0.000354108	0.000420503	0.000243449	0.00130577	0.000243449	0.000243449	0.000287712	0.000177054	0.000243449	0.000177054	0.000331976	0.000464766	0.000177054	0.000575425	0.000177054	0.000575425	0.000420503	0.000376239	0.000331976	6.63952e-05	4.42635e-05	0.000110659	0.000110659	0.000154922	0.000309844	0.000398371	0.000287712	0.000420503	0.000265581	0.000199186	2.21317e-05	2.21317e-05	6.63952e-05
OTU_530	0.000287712	0.000154922	0.000376239	0.000154922	0.00013279	0.000154922	0.000376239	0.00050903	0.000619688	0.000398371	0.000331976	0.000309844	4.42635e-05	0.000221317	0.000287712	0.000686084	0.000486898	8.85269e-05	0.000154922	0.00013279	0.00013279	0.000265581	0.00013279	0.000486898	4.42635e-05	0.00013279	6.63952e-05	8.85269e-05	8.85269e-05	0.000177054	0.000154922	0.000110659	0.000309844	0.000221317	0.000265581	0.000221317	2.21317e-05	0.000154922	0.000597557	0.000331976	0.000331976	8.85269e-05	0.000243449	8.85269e-05	0.000287712	0.000177054	4.42635e-05	0.000221317	0
OTU_531	0.000619688	0.000354108	0.000663952	0.000376239	0.000243449	0.000309844	0.000265581	0.000221317	0.000354108	0.000686084	0.000376239	0.000420503	0.000354108	0.000553293	0.000331976	0.000309844	0.000354108	0.000243449	0.000287712	0.000376239	0.000464766	0.000730347	0.000309844	0.000398371	0.000309844	0.000663952	0.000486898	0.000442635	0.000287712	0.000287712	6.63952e-05	0.000221317	0.000420503	0.000331976	0.000686084	0.000177054	0.000199186	0.000796742	0.000464766	0.000686084	0.000265581	0.000265581	0.000265581	0.000177054	0.000354108	0.000354108	0.000265581	0.000331976	0.000331976
OTU_532	8.85269e-05	0.00013279	6.63952e-05	0.000177054	0.000110659	0.000199186	0.000221317	4.42635e-05	0.00013279	0.00013279	0.00013279	0.00013279	0.000177054	0.000221317	0.000221317	0.00013279	0.000177054	0.000199186	0.000265581	0.000309844	0.000110659	0.000154922	8.85269e-05	4.42635e-05	0.000110659	0.000265581	0.000354108	0.000110659	8.85269e-05	0.000199186	6.63952e-05	0.000199186	0.000199186	0.000110659	0.00013279	6.63952e-05	6.63952e-05	0.000154922	0.000442635	0.00013279	0.000154922	0.000110659	0.000177054	0.000110659	0.000177054	0.000177054	0.000287712	0.000154922	0.000199186
OTU_533	6.63952e-05	0.000177054	0.000110659	8.85269e-05	0.00013279	0.000154922	0.00013279	0.000110659	6.63952e-05	8.85269e-05	0	4.42635e-05	0.000154922	0.000177054	6.63952e-05	4.42635e-05	0.000110659	8.85269e-05	0.00013279	0.000177054	0.000199186	0.000331976	0.000110659	8.85269e-05	6.63952e-05	4.42635e-05	8.85269e-05	4.42635e-05	2.21317e-05	2.21317e-05	4.42635e-05	8.85269e-05	0.00013279	0.000110659	0.00013279	0	8.85269e-05	2.21317e-05	2.21317e-05	0	8.85269e-05	0	0.000177054	0.000221317	0.000110659	0.000420503	0.00013279	2.21317e-05	8.85269e-05
OTU_534	0.000398371	0	4.42635e-05	0	0	0	6.63952e-05	0.000309844	2.21317e-05	0.000309844	8.85269e-05	2.21317e-05	6.63952e-05	2.21317e-05	0.000243449	6.63952e-05	0.000420503	6.63952e-05	0	8.85269e-05	2.21317e-05	0.000398371	8.85269e-05	2.21317e-05	6.63952e-05	0	8.85269e-05	0.000243449	0.000929533	0.000110659	6.63952e-05	8.85269e-05	0	4.42635e-05	0.000243449	0.000531161	0.000110659	0.000331976	6.63952e-05	8.85269e-05	0.000442635	0.000331976	2.21317e-05	8.85269e-05	0	0	0	4.42635e-05	0
OTU_535	0.00050903	0.000309844	0.000243449	0.000243449	0.000243449	0.000199186	0.000199186	0.000287712	0.000221317	0.000287712	0.000265581	0.000265581	0.000177054	0.000110659	0.000265581	0.000354108	0.000177054	0.000177054	0.000243449	0.000177054	0.000110659	0.00013279	0.00013279	0.000265581	0.000221317	0.000110659	0.000177054	0.000575425	0.000110659	8.85269e-05	0.000154922	0.000177054	0.00013279	0.000154922	0.000199186	0.000110659	0.000243449	0.000331976	0.000154922	0.000265581	0.000154922	2.21317e-05	0.00050903	0.000287712	0.00013279	0.000221317	0.000464766	0.000376239	0.000420503
OTU_536	8.85269e-05	2.21317e-05	6.63952e-05	0	2.21317e-05	4.42635e-05	6.63952e-05	4.42635e-05	0.00013279	0.000177054	0.000199186	0.00050903	8.85269e-05	0.000243449	8.85269e-05	0	0.00013279	0.000110659	0.000177054	4.42635e-05	0.000243449	0.000110659	8.85269e-05	0	4.42635e-05	0	4.42635e-05	6.63952e-05	0	0	0	4.42635e-05	0	0	0.00126151	0.000110659	4.42635e-05	8.85269e-05	8.85269e-05	6.63952e-05	0.000110659	0	2.21317e-05	6.63952e-05	0.000663952	0.000154922	0.000110659	6.63952e-05	0.000199186
OTU_537	0.000951664	0.00013279	0	0	0	0	0	0	0	0	0.0013943	0	0.000154922	0	0	0	0	0	0	0	0	0	0.00174841	0	0.000309844	0	0	0	0	0	0	0	0	0	0.00104019	0	0.000177054	0	0	0	2.21317e-05	0	0	0	0	0	0	0	0
OTU_538	0.000708215	6.63952e-05	0.000265581	0	0	0	0	0	0	0	0.0013279	0	0.000110659	0.000243449	0	0	0	0	0	0	0	0	0.00101806	0	0.000287712	0.00013279	0	0	0	0	0	0	0	0	0.000951664	0	0.000199186	6.63952e-05	0	0	0	0	0	0	0	0	0	0	0
OTU_539	0.000265581	0.000154922	0.000354108	0.000265581	0.000154922	0.000331976	0.000110659	0.000331976	0.000531161	0.00117298	0.00064182	0.00064182	0.000110659	0.00115085	0.000199186	0.000154922	8.85269e-05	0.000154922	0.000331976	0.000531161	0.000110659	0.000597557	0.000597557	0.000376239	0.000398371	0.00110659	0.000531161	0.000287712	0.000442635	0.00050903	0.000398371	0.000376239	0.000486898	0.00143856	0.000442635	0.000686084	0.0013943	0.000686084	0.00108445	0.000354108	0.000265581	0.000464766	0.000663952	0.000287712	0.000309844	0.000420503	0.000110659	0.000686084	0.000265581
OTU_540	0	0	0	0.000221317	0	0.000110659	0	0	0	2.21317e-05	6.63952e-05	0.000110659	4.42635e-05	0.000154922	0.0046034	0.000287712	0.00212465	0.000110659	0.000398371	0.000177054	0.000110659	0.000486898	6.63952e-05	0.000199186	2.21317e-05	0.00013279	0.000221317	2.21317e-05	0.000442635	6.63952e-05	0.000243449	0	6.63952e-05	8.85269e-05	6.63952e-05	4.42635e-05	2.21317e-05	0	6.63952e-05	0	6.63952e-05	0	4.42635e-05	4.42635e-05	4.42635e-05	0	0	0	0
OTU_541	0.000177054	0.000199186	0.000309844	0.000354108	0.000177054	0.000575425	0.00013279	0.000354108	0.000531161	0.000376239	0.000287712	0.000376239	0.000354108	0.000199186	0.000486898	0.000951664	0.000973796	0.000243449	0.000221317	0.000420503	0.000486898	0.000442635	0.000177054	0.000442635	0.000243449	0.000398371	0.000243449	0.000575425	0.000398371	0.000686084	0.000464766	0.000575425	0.00064182	0.000287712	0.000398371	0.000287712	0.000442635	0.000199186	0.000531161	0.000331976	0.000287712	0.000597557	0.000199186	0.00123938	0.000331976	0.00050903	0.000265581	8.85269e-05	0.000199186
OTU_542	0.00013279	2.21317e-05	6.63952e-05	0.000199186	0.000221317	6.63952e-05	0.000265581	8.85269e-05	6.63952e-05	6.63952e-05	0.00013279	4.42635e-05	0.000221317	0.000199186	0.00013279	0.000464766	0.000420503	0.000265581	0.000199186	0.000243449	8.85269e-05	6.63952e-05	8.85269e-05	4.42635e-05	6.63952e-05	0.000199186	0	0.000221317	8.85269e-05	0.000110659	2.21317e-05	2.21317e-05	2.21317e-05	8.85269e-05	0.000110659	2.21317e-05	2.21317e-05	0	0	4.42635e-05	6.63952e-05	0.000154922	8.85269e-05	8.85269e-05	2.21317e-05	0	6.63952e-05	0.000110659	6.63952e-05
OTU_543	0.000177054	0.000177054	0.000177054	0.000376239	6.63952e-05	0.000309844	6.63952e-05	0.000354108	0.000619688	0.000929533	0.00013279	0.000442635	0.000730347	0.000287712	0.00104019	0.000818874	0.00128364	0.000221317	8.85269e-05	0.000730347	0.000376239	0.000331976	0.000154922	0.000354108	0.000331976	0.000199186	0.00064182	0.000243449	0.000177054	0.000376239	0.000221317	0.000243449	0.000177054	0.000287712	0.000287712	0.000464766	0.000531161	0.000597557	0.00267794	0.000553293	0.000398371	0.000863137	0.000199186	0.000663952	0.00106232	0.000354108	0.000110659	0.000309844	6.63952e-05
OTU_544	8.85269e-05	0	0.000221317	0	0.000221317	6.63952e-05	0.000110659	0.000199186	0.000199186	0	0.000309844	6.63952e-05	2.21317e-05	0.00013279	0.000221317	0.000221317	0.000177054	4.42635e-05	0.000177054	0.000177054	0.00121725	0.000154922	0.000154922	6.63952e-05	4.42635e-05	6.63952e-05	0.000110659	0.000708215	2.21317e-05	0.00013279	0.000110659	0.000177054	0.000177054	0.000221317	0.000199186	0	0.00013279	4.42635e-05	6.63952e-05	8.85269e-05	8.85269e-05	8.85269e-05	0.000110659	8.85269e-05	0.000221317	0	2.21317e-05	8.85269e-05	6.63952e-05
OTU_545	6.63952e-05	0.000110659	6.63952e-05	8.85269e-05	8.85269e-05	0.000110659	0.00013279	0.000110659	0.000110659	0.00013279	0.000177054	0.000199186	8.85269e-05	4.42635e-05	0.000110659	0.000354108	0.000398371	8.85269e-05	0.000110659	4.42635e-05	0.000177054	8.85269e-05	8.85269e-05	2.21317e-05	6.63952e-05	8.85269e-05	0.000199186	0.00013279	8.85269e-05	0.000243449	0.000177054	8.85269e-05	0.000154922	0.000110659	0.000110659	4.42635e-05	6.63952e-05	4.42635e-05	0.000154922	0.00013279	0.00013279	0.000199186	0.000243449	0.000199186	8.85269e-05	4.42635e-05	2.21317e-05	4.42635e-05	4.42635e-05
OTU_546	0	8.85269e-05	8.85269e-05	2.21317e-05	0	4.42635e-05	0.00013279	0.00013279	0.000199186	8.85269e-05	6.63952e-05	6.63952e-05	0.000331976	0.00013279	6.63952e-05	0.000177054	0.000553293	6.63952e-05	0.000199186	0.000265581	0.000221317	0.000154922	8.85269e-05	0	2.21317e-05	8.85269e-05	0	0.00013279	0.000110659	0.000177054	0.000154922	8.85269e-05	0.00013279	0	0.00013279	2.21317e-05	8.85269e-05	2.21317e-05	6.63952e-05	4.42635e-05	0.000154922	0.000331976	0.000110659	0.000221317	6.63952e-05	6.63952e-05	0	2.21317e-05	6.63952e-05
OTU_547	0.000420503	0.000442635	0.000619688	0.000154922	0.000442635	6.63952e-05	0.000376239	0.00064182	0.000575425	0.000796742	0.000885269	0.000752479	0.000398371	0.000420503	0.000885269	0.000907401	0.000265581	0.000287712	0.000442635	0.000907401	0.000309844	0.000464766	0.000309844	0.000730347	0.000420503	0.000708215	0.000597557	0.000199186	0.00013279	0.000243449	0.000154922	0.000199186	0.000199186	0.000243449	0.000243449	0.000243449	0.000376239	0.000154922	0.000531161	0.000265581	6.63952e-05	2.21317e-05	0.000708215	0.00077461	0.000221317	0.000619688	0.000287712	0.000221317	0.000619688
OTU_548	0	6.63952e-05	0.000354108	4.42635e-05	4.42635e-05	0.000110659	8.85269e-05	0.000221317	4.42635e-05	0	0.00013279	0.00013279	0.000199186	0.000154922	0.000177054	0.000221317	0.000154922	0.00165988	0.000464766	0.000376239	8.85269e-05	6.63952e-05	8.85269e-05	4.42635e-05	0.000730347	0.000243449	0.000154922	0.000243449	0.000199186	0.000752479	4.42635e-05	0.00013279	0.00013279	0.000177054	6.63952e-05	6.63952e-05	0.000199186	8.85269e-05	0	4.42635e-05	4.42635e-05	0.000531161	0.000243449	6.63952e-05	4.42635e-05	8.85269e-05	0	8.85269e-05	4.42635e-05
OTU_549	0	0	0	0	0	0	0	0	0	0	0	0	0	0	0	0	0	0	0	0	0	0	0	0	0	0	0	0	0	0	0	0	0	0	0	0	0	0	0	0	0	0	0	0	0	0	0.00360747	0.00013279	0.00050903
OTU_550	0.000597557	0.00077461	0.000796742	0.000265581	0.000597557	0.000265581	0.00050903	0.000929533	0.000354108	0.000575425	0.00013279	0.000309844	0.000243449	0.000486898	0.000420503	0.000575425	0.000376239	0.000841006	0.000708215	0.000686084	0.000354108	0.000331976	0.000398371	0.00064182	0.000575425	0.000420503	0.000265581	0.000420503	0.000177054	0.000597557	0.000331976	0.000442635	0.000575425	0.000331976	0.000265581	0.000376239	0.000243449	0.000243449	0.00013279	0.000331976	6.63952e-05	0.000376239	0.000597557	0.000354108	0.000331976	0.000221317	0.000287712	0.000309844	0.000331976
OTU_551	0.000177054	0.0013279	8.85269e-05	0.00013279	0.000221317	0.000110659	8.85269e-05	6.63952e-05	0.000221317	0.000309844	4.42635e-05	2.21317e-05	2.21317e-05	0.000221317	4.42635e-05	4.42635e-05	6.63952e-05	6.63952e-05	0.000442635	0.000309844	6.63952e-05	0.000177054	0.00013279	0.000243449	0.000221317	0.000265581	0.000110659	8.85269e-05	2.21317e-05	0.000354108	6.63952e-05	0.000110659	0.000265581	0.000354108	0.00013279	6.63952e-05	6.63952e-05	8.85269e-05	6.63952e-05	2.21317e-05	0	0	4.42635e-05	8.85269e-05	0.000221317	0.000110659	0.000265581	0.000110659	8.85269e-05
OTU_552	0.000376239	0.000863137	0.000398371	0.000110659	0.000354108	0.000486898	0.000464766	0.000686084	0.000686084	0.000486898	0.000531161	0.000199186	0.000354108	0.000354108	0.00050903	0.000752479	0.000442635	0.00110659	0.000464766	0.000354108	0.00050903	0.000597557	0.000597557	0.000221317	0.000309844	0.000354108	0.000265581	0.000154922	0.000442635	0.000309844	0.000243449	0.000177054	0.000243449	0.000221317	0.000486898	0.00013279	0.000287712	0.000796742	0.000331976	0.000221317	0.000199186	0.00050903	0.000597557	0.000309844	0.000354108	0.000154922	0.00013279	8.85269e-05	0.000597557
OTU_553	2.21317e-05	8.85269e-05	4.42635e-05	8.85269e-05	6.63952e-05	2.21317e-05	0	0.000177054	0.000154922	0.000154922	0.000177054	0.000110659	0.00013279	8.85269e-05	8.85269e-05	0.000287712	8.85269e-05	8.85269e-05	6.63952e-05	0.000177054	6.63952e-05	4.42635e-05	0.000221317	0.000110659	0.000199186	0.000199186	0.000199186	6.63952e-05	0.000243449	0.000199186	8.85269e-05	0.000309844	0.00013279	0.00013279	0.000177054	6.63952e-05	0.000154922	0.000177054	0.000110659	0.000199186	6.63952e-05	0.000199186	0.000154922	0.000265581	6.63952e-05	0.00013279	0	0.00013279	2.21317e-05
OTU_554	0.000265581	0.00013279	6.63952e-05	8.85269e-05	8.85269e-05	0.000199186	0.000199186	0.000154922	0.000287712	0.000243449	0.00013279	0.000110659	6.63952e-05	0.000243449	0.000177054	0.000221317	0.000177054	0.000354108	0.00013279	0.000110659	0.000221317	0.000154922	0.000287712	0.000177054	0.000243449	8.85269e-05	0.000154922	6.63952e-05	0.000177054	0.000177054	0.00013279	0.000154922	0.000265581	0.000287712	0.000199186	4.42635e-05	0.000177054	0.000309844	0.000177054	0.000177054	0.000199186	0.000110659	0.000110659	0.000110659	0.000354108	0.000221317	0.000553293	0.00644033	0.00480258
OTU_555	0.000243449	0.000221317	0.000398371	0.000221317	0.000199186	0.000243449	0.000221317	0.00115085	0.00123938	0.000420503	0.000154922	0.00013279	0.000177054	0.00013279	0.000199186	0.000398371	0.000243449	0.000243449	0.000177054	0.000486898	0.000575425	0.000199186	0.000154922	0.00013279	8.85269e-05	4.42635e-05	8.85269e-05	0.000331976	0.000221317	0.000309844	0.000531161	0.000331976	0.000354108	0.000199186	0.000398371	0.000110659	0.000287712	6.63952e-05	8.85269e-05	0.000265581	0.000177054	0.000177054	0.000110659	0.000243449	0.000331976	0.000177054	4.42635e-05	8.85269e-05	0.000154922
OTU_556	0.000841006	0.000199186	0.000354108	0.000265581	0.000265581	0.000177054	0.000995928	0.000265581	6.63952e-05	0.000265581	0.000265581	0.000619688	0.000354108	0.000420503	0.000553293	0.000376239	0.000420503	0.000177054	0.000331976	0.000154922	4.42635e-05	0.000199186	0.000110659	0.000796742	0.000154922	0.000154922	0.000154922	6.63952e-05	0.000243449	0.000177054	0.000376239	0.000177054	0.000154922	0.000110659	0.00013279	0.000354108	0.000177054	0.00013279	0.000110659	0.000486898	6.63952e-05	6.63952e-05	0.000354108	0.000110659	0.000177054	0.000177054	4.42635e-05	8.85269e-05	6.63952e-05
OTU_557	0	0.000199186	0	0	0	0	0	0	2.21317e-05	0	0	0	0.000309844	0	0.000110659	0	0	0	0	0	0	0	6.63952e-05	0.000110659	0.00265581	0.000177054	0.000154922	6.63952e-05	0.000221317	0.000177054	0.000221317	0.000265581	0.00013279	4.42635e-05	0	2.21317e-05	0.000243449	0	0.000110659	0	0	0	0	2.21317e-05	4.42635e-05	0	0	0	0
OTU_558	0.00013279	8.85269e-05	0.000154922	0.000177054	0.000199186	2.21317e-05	6.63952e-05	0.000221317	0.000154922	8.85269e-05	0.00013279	0.000110659	8.85269e-05	8.85269e-05	8.85269e-05	0.000110659	6.63952e-05	0.000154922	0.000199186	0.000287712	0.000110659	6.63952e-05	8.85269e-05	0.000177054	0.00013279	2.21317e-05	0.000199186	0.000177054	4.42635e-05	8.85269e-05	0.000154922	0.000221317	0.000154922	0.000177054	0.000110659	0.000154922	0.00013279	6.63952e-05	0.000177054	0.000110659	8.85269e-05	0.000376239	0.000177054	0.000154922	6.63952e-05	0.00013279	0.000177054	0.000154922	0.000199186
OTU_559	0.000354108	0	0.000287712	4.42635e-05	0.000243449	0.000199186	0.000531161	4.42635e-05	4.42635e-05	0.00013279	0	4.42635e-05	0	0.00013279	6.63952e-05	0.000110659	0.000199186	6.63952e-05	0.00013279	0.000154922	0.00013279	0.000177054	0.000177054	0.000309844	0.000221317	0.00117298	0.000287712	0.00194759	0.000354108	0.000464766	0.00077461	0.00431569	0.000354108	0.000177054	0.000110659	0.000177054	0.000177054	0.000287712	0.000154922	0.00141643	0.000221317	0.000376239	0.000154922	0.000265581	6.63952e-05	0.000464766	2.21317e-05	0.000331976	0.00013279
OTU_560	0	0	0	2.21317e-05	6.63952e-05	0	6.63952e-05	6.63952e-05	4.42635e-05	2.21317e-05	0.000199186	0.00013279	0.000110659	0.000154922	0.000464766	0.000331976	0.000154922	0.00157135	0.00064182	0.000575425	0.000243449	0.000199186	0.00013279	0.000221317	0.000265581	0.000154922	0.000221317	0.000331976	0.000354108	0.00358534	0.000221317	0.000442635	0.000154922	0.000575425	8.85269e-05	0	0	0	2.21317e-05	6.63952e-05	0	0.000818874	0	8.85269e-05	4.42635e-05	4.42635e-05	0	4.42635e-05	0
OTU_561	0.000265581	8.85269e-05	4.42635e-05	0.000221317	0.000309844	0.000686084	0.00013279	0.00013279	0.000309844	0.00013279	0.000287712	8.85269e-05	8.85269e-05	0.000243449	6.63952e-05	0.000199186	6.63952e-05	6.63952e-05	0.000154922	4.42635e-05	6.63952e-05	0.000243449	0.000221317	0.000177054	0.000243449	0.000154922	0.000243449	0.000464766	0.000199186	6.63952e-05	6.63952e-05	2.21317e-05	0	2.21317e-05	0.00013279	0.000110659	6.63952e-05	0.000177054	0.000154922	6.63952e-05	0.000154922	0	0.000553293	8.85269e-05	2.21317e-05	8.85269e-05	4.42635e-05	0.000177054	6.63952e-05
OTU_562	0.000221317	0.000199186	6.63952e-05	6.63952e-05	2.21317e-05	8.85269e-05	6.63952e-05	8.85269e-05	0	6.63952e-05	8.85269e-05	4.42635e-05	8.85269e-05	6.63952e-05	0.000110659	0.000110659	0.00013279	0.000154922	0.000154922	0.000177054	2.21317e-05	0.000331976	0.000199186	0.00013279	0.000243449	0.000110659	0.000221317	8.85269e-05	0.000265581	0.000154922	0.000110659	0.000154922	6.63952e-05	0.000221317	0.000221317	0.000154922	0.000309844	0.000309844	0.000376239	0.00013279	0.000110659	0.00013279	0.000154922	0.000154922	6.63952e-05	0.000221317	6.63952e-05	0.000553293	4.42635e-05
OTU_563	0	0.00141643	0	0	0	0	0	0	0	0	0	0	0.00104019	0	0	0	0	0	0	0	0	0	0	0	0.00148283	0	0	0	0	0	0	0	0	0	2.21317e-05	4.42635e-05	0.00119511	0	0	0	0	0	0	0	0	0	0	0	0
OTU_564	2.21317e-05	2.21317e-05	0.00013279	0.000154922	6.63952e-05	0.000154922	0	0.000420503	0.000354108	0.000265581	2.21317e-05	8.85269e-05	8.85269e-05	6.63952e-05	0.000221317	0.000265581	0.000265581	8.85269e-05	8.85269e-05	0	4.42635e-05	0.000199186	0.000154922	0.000154922	6.63952e-05	0	0.00013279	0.000110659	0.000177054	0.00013279	4.42635e-05	8.85269e-05	0.000154922	4.42635e-05	4.42635e-05	0.000331976	0.000265581	0.000265581	0.000309844	6.63952e-05	0.000154922	8.85269e-05	0	0.000110659	2.21317e-05	8.85269e-05	0	8.85269e-05	2.21317e-05
OTU_565	0	2.21317e-05	0	0	0	4.42635e-05	4.42635e-05	0.00013279	2.21317e-05	0.00013279	0.000287712	0	2.21317e-05	6.63952e-05	4.42635e-05	0.00013279	0.000177054	0.000154922	0.00013279	0.000265581	8.85269e-05	0.000110659	8.85269e-05	4.42635e-05	0.000154922	0.000110659	0.000110659	0.000110659	0.000376239	0.000531161	0.000309844	0.000287712	0.000553293	0.000287712	0.000398371	8.85269e-05	4.42635e-05	6.63952e-05	6.63952e-05	6.63952e-05	2.21317e-05	0.000154922	0.000110659	0.00013279	4.42635e-05	0.000110659	0	0	0
OTU_566	0.000243449	6.63952e-05	0.000221317	6.63952e-05	0.000221317	0.000177054	8.85269e-05	0.000354108	0.000265581	0.000309844	0.000221317	4.42635e-05	0.000154922	0.00013279	8.85269e-05	0.000199186	0.000243449	0.000619688	0.000154922	0.000376239	0.000199186	0.000265581	8.85269e-05	0.000154922	0.000110659	4.42635e-05	0.000154922	0.000199186	4.42635e-05	0.000265581	0.000287712	0.000177054	0.000110659	4.42635e-05	0.000199186	6.63952e-05	4.42635e-05	4.42635e-05	0	8.85269e-05	6.63952e-05	0.000177054	0.000199186	0.000110659	6.63952e-05	8.85269e-05	6.63952e-05	0.000199186	4.42635e-05
OTU_567	0.00013279	8.85269e-05	2.21317e-05	4.42635e-05	2.21317e-05	6.63952e-05	0.000199186	4.42635e-05	0.00013279	0.000154922	0.000221317	2.21317e-05	8.85269e-05	2.21317e-05	4.42635e-05	0	0.000177054	6.63952e-05	6.63952e-05	0.000154922	2.21317e-05	0.000199186	0.000442635	0.000177054	0.000154922	0.000110659	4.42635e-05	0.000199186	0.000154922	0.000442635	0.000287712	0.000442635	0.000354108	0.000951664	0.000686084	0.000110659	0.000243449	8.85269e-05	8.85269e-05	0.000110659	0.000154922	0.000199186	0.000221317	0.000154922	0.000243449	0.00013279	6.63952e-05	4.42635e-05	6.63952e-05
OTU_568	0	0	0	8.85269e-05	4.42635e-05	8.85269e-05	6.63952e-05	6.63952e-05	8.85269e-05	8.85269e-05	2.21317e-05	4.42635e-05	4.42635e-05	0	0.000110659	8.85269e-05	0.000154922	0.00013279	0.000177054	2.21317e-05	2.21317e-05	4.42635e-05	8.85269e-05	2.21317e-05	6.63952e-05	0.000110659	8.85269e-05	6.63952e-05	8.85269e-05	0.000154922	0.000110659	0.00013279	6.63952e-05	0	0.000442635	0.000265581	0.000354108	0.000354108	0.000752479	0.000420503	0.000531161	0.00108445	0.000177054	0.000265581	0.000110659	0.000154922	0	8.85269e-05	4.42635e-05
OTU_569	0	6.63952e-05	0.000110659	2.21317e-05	6.63952e-05	8.85269e-05	6.63952e-05	0.000154922	0.000221317	0	6.63952e-05	0.000221317	6.63952e-05	0.00050903	4.42635e-05	8.85269e-05	8.85269e-05	0.000154922	0.00013279	0.000199186	0.000177054	0.000154922	8.85269e-05	2.21317e-05	8.85269e-05	0.000177054	2.21317e-05	8.85269e-05	0.00013279	8.85269e-05	8.85269e-05	8.85269e-05	0.000199186	0.000154922	6.63952e-05	2.21317e-05	0	0.000243449	4.42635e-05	8.85269e-05	6.63952e-05	0.000398371	2.21317e-05	0.000177054	0.00013279	0	2.21317e-05	8.85269e-05	0.00013279
OTU_570	0.000243449	8.85269e-05	0.000287712	0.000199186	0.00013279	0.00013279	0.00013279	0.000177054	0.000287712	0.000177054	0.00013279	4.42635e-05	0.00013279	0.000265581	0.000221317	0.000243449	0.000177054	8.85269e-05	0.000243449	0.000221317	0.000199186	0.000110659	0.000199186	0.000110659	4.42635e-05	4.42635e-05	0.000110659	0.000265581	0.000110659	8.85269e-05	4.42635e-05	6.63952e-05	0.000154922	0.000154922	0.000243449	0	6.63952e-05	4.42635e-05	0.000110659	0.00013279	0	0.00013279	6.63952e-05	0.000110659	4.42635e-05	0.000199186	2.21317e-05	0	0.000354108
OTU_571	8.85269e-05	0.000221317	0.000154922	0.00013279	0.00013279	0.000154922	6.63952e-05	0.000221317	0.000221317	8.85269e-05	0.000110659	0.000110659	8.85269e-05	8.85269e-05	0.000110659	8.85269e-05	6.63952e-05	8.85269e-05	0	0.000110659	2.21317e-05	0.000199186	0.000154922	6.63952e-05	0.000154922	2.21317e-05	0.000243449	0	8.85269e-05	0.00013279	0.00013279	0.000221317	0.00013279	0.000154922	8.85269e-05	0.000221317	0.000154922	0.000221317	0.000354108	0.000221317	0.000331976	0.000154922	0.000110659	0.000154922	0.000199186	0.000464766	8.85269e-05	0.000154922	8.85269e-05
OTU_572	0.000154922	0.000464766	0.000221317	0.000154922	0.000154922	4.42635e-05	2.21317e-05	0.000243449	0.000154922	0.000309844	6.63952e-05	8.85269e-05	6.63952e-05	0.000199186	0	0	2.21317e-05	2.21317e-05	0	2.21317e-05	2.21317e-05	0.000398371	0.000265581	0.00013279	0.000154922	0.000376239	0.000110659	8.85269e-05	2.21317e-05	4.42635e-05	4.42635e-05	0.000464766	0.000354108	0.000531161	0.000531161	8.85269e-05	8.85269e-05	0.000154922	0.000287712	0.000110659	6.63952e-05	0.000265581	0.000110659	6.63952e-05	0.000221317	0.000398371	4.42635e-05	6.63952e-05	0.000110659
OTU_573	0	0	0	0	0	0	0	0	0	0	0	0	0	0	0	0	0	0	0	0	0	0	0	0	0	0	0	0	0	0	0	0	0	0	0	0	0	0	0	0	0	0	0	0	0	0	0.00573212	0.000177054	0.000177054
OTU_574	8.85269e-05	2.21317e-05	8.85269e-05	6.63952e-05	6.63952e-05	0.000154922	0.000110659	4.42635e-05	6.63952e-05	0.000154922	0.000110659	0.000110659	4.42635e-05	0.000154922	0.000177054	0.000243449	0.000331976	0.000243449	0.000221317	0.00013279	0.000221317	0.00013279	0.000243449	0.000199186	0.000154922	0.000154922	0.000309844	0.000177054	0.000331976	0.000575425	0.000199186	0.000331976	0.00013279	0.000420503	0.000486898	0.000154922	8.85269e-05	4.42635e-05	0.000287712	0.000110659	0.000199186	0.000265581	0.000154922	8.85269e-05	0.000265581	0.000221317	4.42635e-05	0.000287712	0.000243449
OTU_575	0.000110659	0	4.42635e-05	0.000110659	0.000110659	0.000110659	0.000243449	6.63952e-05	0.000265581	0.00013279	6.63952e-05	0.000199186	2.21317e-05	8.85269e-05	0.000110659	0.000221317	8.85269e-05	8.85269e-05	0.000199186	0.000199186	0.000154922	0.000265581	8.85269e-05	0.000177054	0.000154922	8.85269e-05	0.000243449	0.000154922	0.000177054	0.00013279	0.000199186	0.000154922	0.000265581	0.00013279	0.000376239	0.000110659	0.000110659	4.42635e-05	0.000110659	0.000110659	6.63952e-05	0.000221317	0.00013279	0.000376239	0.000199186	0.000221317	0	4.42635e-05	6.63952e-05
OTU_576	0	6.63952e-05	0.000110659	4.42635e-05	4.42635e-05	2.21317e-05	0	0.000154922	0.000110659	0.000265581	0.000110659	0.00013279	4.42635e-05	8.85269e-05	0.000110659	0.00013279	0.000243449	0.000154922	6.63952e-05	2.21317e-05	4.42635e-05	0.000331976	0.000265581	0.000221317	8.85269e-05	0.00013279	0	6.63952e-05	4.42635e-05	0.000221317	4.42635e-05	4.42635e-05	6.63952e-05	0.000663952	2.21317e-05	0.000110659	0.000243449	2.21317e-05	4.42635e-05	0	0.00013279	0.000110659	6.63952e-05	0	6.63952e-05	0.000110659	0	0	0
OTU_577	6.63952e-05	6.63952e-05	0	0.000221317	0	2.21317e-05	4.42635e-05	0.00013279	0.000154922	8.85269e-05	2.21317e-05	0.000177054	0.000265581	6.63952e-05	0.000309844	0.00013279	8.85269e-05	8.85269e-05	0.000154922	0.000177054	0.000199186	0.000110659	0	0	0.00013279	4.42635e-05	6.63952e-05	4.42635e-05	8.85269e-05	4.42635e-05	0	0.00013279	0	0.00013279	0.000486898	0.000177054	0.00119511	0.000354108	0.000575425	0.000398371	0.000885269	0.000841006	0.000243449	0.00170414	0.000420503	0.000885269	0.000177054	0.000287712	0.000354108
OTU_578	0.00050903	0.000354108	0.000663952	0.000265581	0.000420503	0.00050903	0.000420503	0.000730347	0.000398371	0.000575425	0.000331976	0.000752479	0.000486898	0.000575425	0.000575425	0.000841006	0.00146069	0.000376239	0.000686084	0.000863137	0.000464766	0.000420503	0.000531161	0.00050903	0.000464766	0.000619688	0.000265581	0.000398371	0.000442635	0.000287712	0.000464766	0.000376239	0.000376239	0.000354108	0.000420503	0.000420503	0.000177054	0.000354108	0.000287712	0.00064182	0.000376239	0.000243449	0.000309844	0.000486898	0.000553293	0.000531161	0.000221317	0.000243449	0.000199186
OTU_579	0.00013279	0.000110659	0.00013279	0.00013279	0.000110659	4.42635e-05	6.63952e-05	6.63952e-05	6.63952e-05	0.000199186	0.000154922	0.00013279	0.000110659	0.000177054	0.00013279	0.000154922	0.000398371	4.42635e-05	0	0.000177054	6.63952e-05	0.000177054	0.000110659	0.000177054	0.000154922	0.00013279	0.000110659	0.000243449	8.85269e-05	0.00013279	0.000154922	8.85269e-05	2.21317e-05	0.000177054	0.000110659	0.00013279	0.000110659	0.000110659	0.000110659	0.000110659	8.85269e-05	0.000110659	0.000110659	0.00013279	4.42635e-05	0.00013279	4.42635e-05	2.21317e-05	0.000110659
OTU_580	0.000221317	0.000154922	0.00013279	0.000331976	6.63952e-05	0.000221317	0.000309844	0.000287712	0.000398371	0.000309844	0.00013279	8.85269e-05	6.63952e-05	0.00013279	4.42635e-05	0.000265581	0.00013279	0.000110659	0.000110659	0.000177054	0.000376239	4.42635e-05	0.000177054	0.000154922	0.000221317	6.63952e-05	0.000354108	0.000154922	0.00013279	0.000354108	0.00013279	8.85269e-05	0.000199186	6.63952e-05	0.000309844	0.000221317	0.00013279	8.85269e-05	0.000973796	0.000177054	0.00013279	0.000243449	0.000287712	0.000110659	0.000154922	0.000154922	2.21317e-05	0.000110659	0.000177054
OTU_581	0.000331976	0.000309844	0.000287712	0.000154922	0.000110659	0.000177054	0.000287712	6.63952e-05	0.000309844	0.000177054	0.000177054	0.000154922	0.00013279	0.000265581	0.000154922	0.000287712	0.000331976	0.000177054	0.000177054	0.00050903	0.000221317	8.85269e-05	0.000243449	4.42635e-05	8.85269e-05	0.000154922	0.000177054	0.00013279	0.000154922	0.000354108	0.000221317	0.000265581	0.000199186	0.000154922	0.000177054	2.21317e-05	0.000177054	0.00013279	0.000398371	0.000243449	0.000199186	0.000199186	0.000199186	0.000265581	0.000376239	0.00013279	8.85269e-05	8.85269e-05	0.00013279
OTU_582	0	0	0	0	0	0	0	0	0	0	0	0	0	0	0	0	0	0	0	0	0	0	0	0	0	0	0	0	0	0	0	0	0	0	0	0	0	0	0	0	0	0	0	0	0	0	0	0.000110659	0.00236809
OTU_583	0.00159348	0.000398371	0	0	0	0	0	0	0	0	0.00110659	0	0.000486898	0	2.21317e-05	0	0	0	0	0	0	0	0.00130577	0	0.000686084	0	0	0	0	0	0	0	0	0	0.00143856	0	0.000398371	2.21317e-05	0	0	0	0	0	0	0	0	0	0	0
OTU_584	0.000531161	0.00659525	0.000907401	0.000531161	0.000619688	0.000531161	0.000907401	0.000796742	0.000796742	0.000841006	0.000287712	0.000331976	0.000730347	0.000818874	0.000243449	0.000265581	0.000265581	0.000154922	0.000376239	0.000199186	0.000531161	0.000619688	0.000376239	0.000199186	0.000686084	0.000818874	0.000287712	0.000486898	0.000354108	0.000398371	0.000265581	0.00050903	0.00123938	0.000686084	0.000464766	0.000221317	0.000597557	0.000464766	0.000177054	0.000486898	0.00013279	0.000287712	0.000221317	0.000199186	0.000331976	0.000221317	0.00013279	0.000199186	8.85269e-05
OTU_585	0.000376239	0.00199186	0.000331976	0.000597557	0.000331976	0.000442635	0.000995928	0.000686084	0.000398371	0.00050903	0.000331976	0.00013279	0.000376239	0.00050903	0.000309844	0.000619688	0.00013279	0.000154922	0.000575425	0.00064182	0.000331976	0.000575425	0.00101806	0.000331976	0.000929533	0.000265581	0.00243449	0.000708215	0.000376239	0.000420503	0.000442635	0.000354108	0.000331976	0.000420503	0.000464766	0.000597557	0.000863137	0.000331976	0.00544441	0.000686084	0.000752479	0.000243449	0.00108445	0.000398371	0.000420503	0.000553293	0.00110659	0.00064182	0.000287712
OTU_586	0.000221317	0.000907401	0.000243449	0.000110659	0.000619688	0.00013279	0.000221317	0.000110659	0.00013279	0.000265581	0.000221317	0.00013279	0.000177054	0.000199186	0.000309844	0.000331976	0.000243449	0.000929533	0.00064182	0.000531161	4.42635e-05	0.00050903	0.000354108	0.00256728	0.000907401	0.000177054	0.000177054	0.000265581	6.63952e-05	0.00050903	6.63952e-05	0.000243449	0.000398371	0.000464766	0.000110659	0.000154922	8.85269e-05	0.000221317	0.000177054	0.000420503	0	4.42635e-05	0.000442635	2.21317e-05	0.000265581	0.000309844	0.00135004	0.000841006	0.000331976
OTU_587	0.000199186	0.000354108	0.000199186	2.21317e-05	0.000154922	0.00013279	0.000221317	0.000110659	0.000110659	0.000309844	0.00013279	0.000287712	0.000177054	0.000420503	0.00013279	0.000221317	6.63952e-05	6.63952e-05	6.63952e-05	0.000110659	0.000287712	0.000199186	0.000243449	4.42635e-05	0.000110659	0.000199186	4.42635e-05	0.000398371	0.000221317	6.63952e-05	0.000154922	0.000199186	0.000199186	0.00013279	0.000287712	0.000154922	2.21317e-05	0.000199186	8.85269e-05	0.000154922	8.85269e-05	8.85269e-05	0.000199186	8.85269e-05	6.63952e-05	8.85269e-05	8.85269e-05	2.21317e-05	2.21317e-05
OTU_588	2.21317e-05	6.63952e-05	0.000199186	0.000177054	8.85269e-05	4.42635e-05	0	0.000110659	0.000110659	0.000154922	4.42635e-05	4.42635e-05	8.85269e-05	0.000110659	0.000154922	0.000154922	8.85269e-05	0.000221317	6.63952e-05	6.63952e-05	6.63952e-05	8.85269e-05	8.85269e-05	6.63952e-05	0.000287712	0.000265581	6.63952e-05	0.000575425	0.000199186	4.42635e-05	0.000154922	0.000199186	6.63952e-05	0.000265581	6.63952e-05	8.85269e-05	0.00013279	0.000243449	0.000110659	0.00013279	8.85269e-05	8.85269e-05	6.63952e-05	4.42635e-05	8.85269e-05	0.00013279	0.000221317	0.000287712	6.63952e-05
OTU_589	8.85269e-05	0.000243449	0.000110659	0.000110659	4.42635e-05	0.000110659	8.85269e-05	6.63952e-05	2.21317e-05	0.000154922	0.000110659	4.42635e-05	0.000243449	0.000110659	0	0.000331976	0	2.21317e-05	0.000199186	8.85269e-05	0.000177054	0.000199186	8.85269e-05	4.42635e-05	4.42635e-05	6.63952e-05	2.21317e-05	0.000154922	8.85269e-05	4.42635e-05	4.42635e-05	2.21317e-05	0.000110659	2.21317e-05	2.21317e-05	2.21317e-05	4.42635e-05	0.000154922	8.85269e-05	8.85269e-05	2.21317e-05	8.85269e-05	0.000110659	0	6.63952e-05	0.00013279	0.00013279	0.000110659	8.85269e-05
OTU_590	4.42635e-05	6.63952e-05	0	6.63952e-05	4.42635e-05	2.21317e-05	4.42635e-05	0	4.42635e-05	0	2.21317e-05	0	6.63952e-05	0	2.21317e-05	0.000287712	8.85269e-05	6.63952e-05	6.63952e-05	0.000154922	6.63952e-05	8.85269e-05	6.63952e-05	0.000110659	0.000110659	0.00013279	8.85269e-05	2.21317e-05	2.21317e-05	0	4.42635e-05	4.42635e-05	8.85269e-05	2.21317e-05	0	0	8.85269e-05	4.42635e-05	0	0	4.42635e-05	2.21317e-05	4.42635e-05	4.42635e-05	4.42635e-05	8.85269e-05	0.000177054	0.00013279	0.000110659
OTU_591	0.00137217	0	0	0	0	0	0	0	0	0	0.00150496	0	0	0	0	0	0	0	0	0	6.63952e-05	0	0.00150496	0	0	0	0	0	4.42635e-05	0	0	0	0	0	0.00141643	0	0	0	0	0	0	0	0	0	0	0	0	0	0
OTU_592	0.000442635	0	0.000420503	0.000177054	0.000110659	4.42635e-05	0.000154922	0.000464766	0.000110659	0.000287712	2.21317e-05	2.21317e-05	6.63952e-05	4.42635e-05	0.00013279	0.000177054	0.000398371	0.000154922	0.000221317	8.85269e-05	8.85269e-05	0.000199186	0.00013279	0.000154922	0.000531161	0.000929533	0.000177054	0.000110659	0.0013943	0.000752479	0.00227957	0.000398371	0.000553293	0.000110659	6.63952e-05	0.00050903	0.000309844	0.000619688	8.85269e-05	0.000575425	0.000154922	0.00112872	0.000110659	0.000154922	0.000309844	0.000154922	6.63952e-05	0.000154922	4.42635e-05
OTU_593	0.000177054	0.000154922	0.000199186	0.000110659	8.85269e-05	8.85269e-05	0.000177054	0.00013279	6.63952e-05	0.000199186	0.000110659	0.000110659	2.21317e-05	6.63952e-05	6.63952e-05	6.63952e-05	0.000154922	4.42635e-05	4.42635e-05	2.21317e-05	4.42635e-05	0.000354108	0.000110659	0.00013279	0.000110659	0.000154922	0.000154922	0.000154922	6.63952e-05	0.000110659	0.00013279	0.00013279	0.000177054	0.000221317	8.85269e-05	0.000110659	0.000221317	0.000287712	0.000110659	8.85269e-05	0.000110659	0.000110659	0.000154922	0.000265581	0.000110659	8.85269e-05	0	0.000110659	0.000110659
OTU_594	0.000221317	0.000154922	0.000221317	0.000553293	0.000287712	0.00013279	0.000177054	0.000464766	0.000309844	0.000221317	0.000553293	0.000221317	0.000287712	0.000243449	0.000221317	0.000177054	0.000177054	4.42635e-05	0.000110659	0.00013279	8.85269e-05	0.000265581	0.000110659	0	8.85269e-05	6.63952e-05	0.000154922	6.63952e-05	0.00013279	6.63952e-05	6.63952e-05	0.000177054	8.85269e-05	8.85269e-05	0.000199186	0.000110659	0.000154922	0.000154922	0.000287712	6.63952e-05	6.63952e-05	0.000110659	0.000221317	0.000177054	8.85269e-05	0.000110659	2.21317e-05	6.63952e-05	0.000199186
OTU_595	8.85269e-05	0.000995928	0.000265581	0.000420503	6.63952e-05	0.000265581	0.000199186	0.000243449	0.000376239	0.00013279	4.42635e-05	6.63952e-05	0.000154922	0.000110659	0.000154922	8.85269e-05	0.000265581	0.000199186	0.000199186	0.000265581	0.000331976	0.00013279	0.000177054	4.42635e-05	0.000287712	0.000309844	0.000199186	0.000243449	0.000354108	0.000973796	0.000354108	0.000995928	0.00123938	0.000663952	0.000287712	2.21317e-05	0.000154922	0.000177054	0.000376239	4.42635e-05	6.63952e-05	0.000486898	0.000243449	0.000287712	0.000331976	0.00013279	2.21317e-05	4.42635e-05	0
OTU_596	0.000221317	8.85269e-05	0.00013279	0.00064182	0.000420503	0.00064182	0.000243449	0.000752479	0.000442635	0.00108445	0.000663952	0.00143856	0.000486898	0.000442635	0.00258941	0.00165988	0.00192546	0.000420503	0.000464766	0.00106232	0.000597557	0.000663952	0.000398371	0.00064182	0.000575425	0.000464766	0.000885269	0.000597557	0.00422716	0.00104019	0.000243449	0.000398371	0.000287712	0.000531161	0.000442635	0.000464766	0.000796742	0.000420503	0.000553293	0.000553293	0.000663952	0.000243449	0.000376239	0.000287712	0.000265581	0.000354108	0.000265581	0.00159348	0.000796742
OTU_597	0.000199186	0.000221317	0.000243449	4.42635e-05	0.000154922	0.000221317	8.85269e-05	0.000221317	0.000243449	0.000243449	0.00013279	0.000243449	0.000154922	0.000177054	0.000177054	0.000243449	0.000265581	0.000199186	6.63952e-05	0.000199186	0.000110659	0.000287712	0.000331976	0.000331976	0.000331976	0.000376239	0.000331976	0.000331976	0.000663952	0.000376239	0.000177054	0.00064182	0.000199186	0.000929533	0.00013279	0.000376239	0.000309844	0.00064182	0.000619688	0.000309844	0.000287712	0.000265581	0.000243449	0.000221317	0.000154922	0.000199186	6.63952e-05	4.42635e-05	8.85269e-05
OTU_598	0	0	6.63952e-05	0	0	0	0	0	0	0	0	0	0	6.63952e-05	0	0	0	0	0	0	0	0	0	0	0	2.21317e-05	0	0	0	0	0	0	0	0	0	0	0	0	0	0	0	0	0	0	0	0	0	0.000199186	0.000575425
OTU_599	8.85269e-05	0.000199186	0.000110659	0.00013279	6.63952e-05	0.000110659	0.00013279	0.000398371	0.000619688	0.000486898	0	0.000177054	0.000442635	0.000154922	8.85269e-05	4.42635e-05	0	0.000110659	0.000110659	0.000265581	0.000309844	0.000265581	0.000199186	0.000154922	0.000110659	0.000110659	0.000154922	0.000177054	0.000199186	0.000221317	0.000221317	0.000442635	0.000287712	0.000553293	0.000154922	0.00013279	0.000110659	0.000110659	0.00013279	0.000154922	6.63952e-05	0.000199186	0.000331976	0.000309844	0.000331976	0.00050903	2.21317e-05	0.000243449	0.00013279
OTU_600	0.00050903	0.00013279	0.000309844	0.000199186	0.000309844	0.000265581	0.00013279	0.000309844	0.000442635	0.000553293	0.000398371	0.00050903	0.000420503	0.000442635	0.000619688	0.00152709	0.00104019	0.000243449	0.00064182	0.000553293	0.000464766	0.000619688	0.000863137	0.00064182	0.000686084	0.000309844	0.000995928	0.00137217	0.000619688	0.00064182	0.000951664	0.00064182	0.000486898	0.000885269	0.000553293	0.000486898	0.000154922	0.000442635	0.000221317	0.000331976	0.000398371	0.000531161	0.000243449	0.000885269	0.000376239	0.000287712	4.42635e-05	8.85269e-05	8.85269e-05
OTU_601	0.00013279	0.00013279	0.000221317	0.00013279	0.000177054	0.000243449	0.000287712	0.000287712	0.000354108	0.000243449	8.85269e-05	0.000309844	8.85269e-05	0.000221317	0.000177054	0.000309844	0.000796742	6.63952e-05	0.000309844	0.000354108	0.000154922	0.000309844	0.000221317	0.000420503	0.000221317	0.000154922	0.000154922	8.85269e-05	0.00050903	0.000199186	0.000243449	0.000331976	0.000398371	0.000154922	0.000199186	0.000287712	0.000154922	6.63952e-05	0.000376239	0.000265581	0.000486898	2.21317e-05	0.000154922	0.000177054	0.000177054	8.85269e-05	8.85269e-05	2.21317e-05	6.63952e-05
OTU_602	4.42635e-05	2.21317e-05	8.85269e-05	2.21317e-05	0.000287712	0	0	0	0.000199186	0	0	0.000110659	2.21317e-05	4.42635e-05	0	0	0	8.85269e-05	4.42635e-05	4.42635e-05	0.000221317	0	0	2.21317e-05	0	4.42635e-05	0	8.85269e-05	0	0.000110659	0	0	0.00013279	0	6.63952e-05	4.42635e-05	4.42635e-05	0.000154922	8.85269e-05	0.000110659	6.63952e-05	0.000398371	0.00013279	6.63952e-05	0.00130577	0	0	2.21317e-05	2.21317e-05
OTU_603	8.85269e-05	0.00354108	0	0	0	0	0.000243449	4.42635e-05	4.42635e-05	0	0	0	0	0	0	0	0	0	0	0	0	0	0	0	0	0	0	0	2.21317e-05	0	0	8.85269e-05	0.000221317	0	6.63952e-05	0	6.63952e-05	0	0	0	0	0	0	0	0	0	0	0	0
OTU_604	0.000221317	6.63952e-05	0.000110659	6.63952e-05	4.42635e-05	6.63952e-05	0.000221317	0.000199186	0.000265581	0.000243449	0.000243449	0.000243449	0	0.000177054	8.85269e-05	0.000331976	0.000597557	6.63952e-05	0.000177054	0.000287712	0.000199186	0.00013279	0.00013279	0.000177054	6.63952e-05	0.000154922	6.63952e-05	6.63952e-05	0.000376239	0.000154922	0.000243449	0.000110659	0.00013279	0.000199186	0.000110659	6.63952e-05	0.000154922	0.000110659	0.00013279	0.00013279	0.000199186	0.000154922	0.000110659	8.85269e-05	0.00013279	0.000331976	0.000110659	0.00013279	0.000154922
OTU_605	0.000575425	6.63952e-05	0	8.85269e-05	6.63952e-05	4.42635e-05	0.000331976	2.21317e-05	2.21317e-05	2.21317e-05	0.000531161	0.000221317	0.000597557	0.00013279	0.000110659	0.00013279	0.000154922	4.42635e-05	6.63952e-05	0.00013279	0.000110659	6.63952e-05	0.00013279	4.42635e-05	6.63952e-05	2.21317e-05	2.21317e-05	0	2.21317e-05	2.21317e-05	0	0	0	0.000110659	0.000663952	4.42635e-05	0.00013279	6.63952e-05	6.63952e-05	2.21317e-05	4.42635e-05	4.42635e-05	0	0	0	4.42635e-05	2.21317e-05	0	6.63952e-05
OTU_606	6.63952e-05	6.63952e-05	4.42635e-05	0.00013279	6.63952e-05	6.63952e-05	8.85269e-05	8.85269e-05	6.63952e-05	2.21317e-05	0.000154922	2.21317e-05	4.42635e-05	0.000243449	4.42635e-05	0	2.21317e-05	0.000243449	0.000221317	0.000221317	4.42635e-05	0.000199186	8.85269e-05	8.85269e-05	0.00013279	0.000110659	0.000177054	0	0	0.000154922	6.63952e-05	6.63952e-05	0.000177054	4.42635e-05	6.63952e-05	4.42635e-05	0.000154922	0.000199186	0.000376239	0.00013279	4.42635e-05	0.000265581	0.000221317	4.42635e-05	6.63952e-05	8.85269e-05	0	0	4.42635e-05
OTU_607	0.000287712	0.00106232	0.00050903	0.000420503	0.00064182	0.000243449	0.000531161	0.000531161	0.000531161	0.000752479	0.000265581	0.000221317	0.000464766	0.000265581	0.000553293	0.000398371	0.000464766	0.000553293	0.000331976	0.000619688	0.000287712	0.000575425	0.000309844	0.000464766	0.000752479	0.00077461	0.00104019	0.000464766	0.000531161	0.000663952	0.000376239	0.000531161	0.000796742	0.000885269	0.000464766	0.000199186	0.000398371	0.000398371	0.000973796	0.000686084	0.000575425	0.000597557	0.000663952	0.000597557	0.000708215	0.000442635	0.000287712	0.000398371	0.000354108
OTU_608	0.000177054	0.000708215	0.000221317	6.63952e-05	0.000177054	4.42635e-05	0.000243449	0.000154922	0.000177054	0.000354108	0.000154922	4.42635e-05	0.000110659	0.000177054	0.000199186	0.000354108	0.00013279	0.000154922	0.000110659	0.000309844	0.000177054	0.000199186	8.85269e-05	6.63952e-05	0.000110659	0.000110659	6.63952e-05	6.63952e-05	6.63952e-05	0.000110659	0	6.63952e-05	6.63952e-05	8.85269e-05	0.00013279	0	0.000199186	0	0	0.000110659	0	4.42635e-05	0	2.21317e-05	0.000110659	4.42635e-05	6.63952e-05	4.42635e-05	4.42635e-05
OTU_609	0.000110659	0.000287712	0.000154922	0.000221317	0.000110659	0.000110659	8.85269e-05	0.000154922	0.000199186	0.000199186	0.000154922	0.000110659	0.000154922	0.00013279	0.000265581	0.000243449	0.000265581	0.000243449	0.000177054	0.000376239	0.000265581	0.000154922	0.000243449	6.63952e-05	0.000154922	0.000110659	0.000354108	0.000199186	6.63952e-05	0.000154922	8.85269e-05	0.00013279	0.000398371	0.000110659	0.000243449	0.000110659	0.000110659	0.000110659	0.000265581	6.63952e-05	8.85269e-05	0.00013279	0.00013279	0.000221317	6.63952e-05	0.000110659	0.00013279	0.000110659	2.21317e-05
OTU_610	0.000177054	0.000398371	0.000110659	4.42635e-05	8.85269e-05	8.85269e-05	8.85269e-05	0.000177054	0.000154922	0.000110659	8.85269e-05	0.000154922	2.21317e-05	4.42635e-05	6.63952e-05	2.21317e-05	4.42635e-05	4.42635e-05	4.42635e-05	0.000154922	0.00013279	0.000110659	0.000199186	0.000110659	4.42635e-05	0.000177054	0.000110659	0.000110659	0.00013279	4.42635e-05	2.21317e-05	0	0.000110659	8.85269e-05	0.000154922	6.63952e-05	0.000154922	0.000177054	8.85269e-05	6.63952e-05	6.63952e-05	0.000154922	0.000154922	4.42635e-05	8.85269e-05	0.000154922	0	4.42635e-05	6.63952e-05
OTU_611	2.21317e-05	4.42635e-05	8.85269e-05	4.42635e-05	0.000265581	0.000110659	0.000110659	0.000177054	0.000154922	8.85269e-05	0.00013279	4.42635e-05	4.42635e-05	0.000110659	8.85269e-05	0.000154922	0.00013279	0.000221317	0.000199186	0.000420503	0.000464766	8.85269e-05	0.000177054	0.00013279	0.000177054	2.21317e-05	0.000177054	0.00013279	0.000154922	0.000265581	4.42635e-05	0.000199186	0.00050903	8.85269e-05	4.42635e-05	0.000110659	2.21317e-05	0.00013279	0.000199186	8.85269e-05	8.85269e-05	0.000110659	0.000265581	8.85269e-05	0.000376239	0.000221317	0.000110659	4.42635e-05	0
OTU_612	0	0	0	0	0	0	0	0	0	0	0	0	0	0	0	0	0	0	0	0	0	0	0	0	0	0	0	0	0	0	0	0	0	0	0	0	0	0	0	0	0	0	0	0	0	0	0.00391732	8.85269e-05	0.000177054
OTU_613	0.000309844	0.000221317	0.000486898	0.00013279	0.000309844	0.000199186	0.00050903	0.000951664	0.00119511	0.000752479	0.000619688	0.000376239	0.000287712	0.000575425	0.000442635	0.00194759	0.00135004	0.000243449	0.000376239	0.000464766	0.000575425	0.000309844	0.00013279	0.000287712	4.42635e-05	0.000199186	0.000199186	0.000420503	0.000199186	0.000221317	0.000177054	0.000287712	0.000154922	0.00013279	0.000686084	0.000951664	0.00064182	0.00064182	0.000420503	0.000730347	0.000442635	0.000863137	0.000221317	0.0013943	0.000553293	0.000553293	0.000110659	0.000110659	0.000110659
OTU_614	2.21317e-05	4.42635e-05	0.000287712	6.63952e-05	0.000177054	6.63952e-05	8.85269e-05	0.00013279	0	0.000154922	6.63952e-05	0.00013279	8.85269e-05	0.00013279	0.000110659	0.000199186	0.000154922	4.42635e-05	0.000154922	8.85269e-05	6.63952e-05	0.000309844	4.42635e-05	0.000110659	0.000354108	0.00013279	0.000243449	0.000376239	0.000331976	6.63952e-05	0.00013279	0.00013279	2.21317e-05	0.000110659	6.63952e-05	2.21317e-05	0.000110659	0	0	0.00013279	6.63952e-05	0	0.000221317	8.85269e-05	0.000221317	0.000110659	0.000110659	0.000110659	0.00013279
OTU_615	6.63952e-05	0.00013279	6.63952e-05	0.00013279	8.85269e-05	0.00013279	0.00013279	8.85269e-05	2.21317e-05	0.000154922	4.42635e-05	0	0	2.21317e-05	4.42635e-05	0	4.42635e-05	0.00013279	8.85269e-05	0.000177054	4.42635e-05	6.63952e-05	8.85269e-05	4.42635e-05	0.000110659	0.000110659	0.000221317	4.42635e-05	4.42635e-05	0.000287712	0.000154922	0.000243449	0.000221317	0.000154922	4.42635e-05	6.63952e-05	6.63952e-05	0	0.000221317	4.42635e-05	6.63952e-05	0	0.00013279	8.85269e-05	0.00013279	0.000110659	0.000110659	0.000221317	0
OTU_616	0.000110659	6.63952e-05	8.85269e-05	6.63952e-05	6.63952e-05	4.42635e-05	4.42635e-05	0.000110659	0.000177054	6.63952e-05	4.42635e-05	0.000199186	6.63952e-05	0	8.85269e-05	0.000154922	8.85269e-05	2.21317e-05	6.63952e-05	6.63952e-05	6.63952e-05	0.000221317	8.85269e-05	4.42635e-05	0.000199186	0	0.000154922	6.63952e-05	0.000110659	0.000110659	0.000287712	0.000177054	0	0.000154922	4.42635e-05	0.000110659	0.000287712	0	0.000177054	4.42635e-05	6.63952e-05	8.85269e-05	0	0.000199186	0.00013279	0.000177054	0	0.00013279	0.000309844
OTU_617	2.21317e-05	8.85269e-05	4.42635e-05	8.85269e-05	2.21317e-05	6.63952e-05	8.85269e-05	4.42635e-05	8.85269e-05	0	4.42635e-05	0.00013279	6.63952e-05	8.85269e-05	0.000110659	0.000376239	0.000221317	0.000464766	0.000221317	0.000331976	0.000309844	4.42635e-05	0.000154922	6.63952e-05	0.00013279	0	0.00013279	6.63952e-05	0.00013279	0.000442635	0.000199186	8.85269e-05	0.000177054	2.21317e-05	0.000221317	6.63952e-05	0.000110659	2.21317e-05	0.000221317	0.000110659	0	0.000177054	4.42635e-05	8.85269e-05	6.63952e-05	0	0	2.21317e-05	4.42635e-05
OTU_618	4.42635e-05	0.000863137	8.85269e-05	0	0	0	0	0	0	0	6.63952e-05	0	0.000951664	8.85269e-05	0	0	0	0	0	0	0	0	4.42635e-05	0	0.00108445	0.000154922	0	0	0	0	0	0	0	0	6.63952e-05	0	0.00077461	0.000199186	0	0	0	0	0	0	0	0	0	0	0
OTU_619	0.000464766	0.00013279	0.000154922	0.000177054	0.000265581	2.21317e-05	4.42635e-05	0.000154922	0.000110659	0.000154922	0.000331976	0.000110659	4.42635e-05	0.000177054	0.000154922	0.000177054	6.63952e-05	0.000398371	0.000110659	0.000265581	0.000199186	0.000243449	0.000243449	0.000177054	0.000110659	0.000110659	6.63952e-05	8.85269e-05	8.85269e-05	0.000177054	0.000177054	0.00013279	8.85269e-05	2.21317e-05	0.000243449	0.00013279	8.85269e-05	8.85269e-05	0.000110659	0.000154922	6.63952e-05	8.85269e-05	8.85269e-05	0.000199186	0.00013279	4.42635e-05	6.63952e-05	0.000486898	0.000221317
OTU_620	0.000354108	2.21317e-05	2.21317e-05	0	6.63952e-05	4.42635e-05	2.21317e-05	0.000110659	4.42635e-05	0	0.000265581	4.42635e-05	0.000110659	8.85269e-05	0	0.000154922	8.85269e-05	0.000110659	0	2.21317e-05	0	0	0.000221317	4.42635e-05	0	0	0	0.000110659	0.000265581	4.42635e-05	2.21317e-05	2.21317e-05	2.21317e-05	0	0.00513456	0.000154922	0.000154922	0.000177054	6.63952e-05	8.85269e-05	2.21317e-05	0.00157135	0.000110659	6.63952e-05	0.00013279	4.42635e-05	8.85269e-05	0.000243449	0.000154922
OTU_621	0.000221317	0.000177054	0.000309844	0.000177054	0.00013279	6.63952e-05	0.000199186	0.000177054	0.000221317	4.42635e-05	0.000154922	6.63952e-05	0.000199186	0.000354108	0.000221317	0.000376239	0.000420503	0.000398371	0.000221317	0.000531161	0.000464766	0.000177054	8.85269e-05	6.63952e-05	0.000243449	0.000177054	0.000287712	0.000354108	0.000265581	0.000420503	0.000199186	0.000221317	0.000287712	0.000221317	0.000287712	0.000154922	0.000154922	0.000221317	0.000863137	0.000154922	0.000243449	0.000331976	0.000221317	0.00050903	0.000265581	0.000243449	0.000177054	8.85269e-05	0.000110659
OTU_622	0.000177054	6.63952e-05	0.000110659	8.85269e-05	6.63952e-05	8.85269e-05	0.00013279	0.000243449	0.000154922	0	6.63952e-05	8.85269e-05	6.63952e-05	4.42635e-05	8.85269e-05	0.000154922	8.85269e-05	0.000110659	0.000110659	0.000154922	6.63952e-05	0.000110659	0.00013279	0.000110659	0.00013279	4.42635e-05	0.000154922	0.000154922	0.00013279	0.000110659	8.85269e-05	0.00013279	0.000221317	8.85269e-05	8.85269e-05	0	8.85269e-05	0.000110659	0.000221317	6.63952e-05	6.63952e-05	6.63952e-05	0.000154922	0.000309844	0.00013279	0.000110659	8.85269e-05	4.42635e-05	0.00013279
OTU_623	0.000221317	0.00013279	8.85269e-05	0.000177054	0.000221317	0.00013279	8.85269e-05	0.000287712	0.000221317	0.000265581	0.000287712	4.42635e-05	0.000110659	0.000265581	0.000309844	0.00013279	8.85269e-05	0.000309844	0.000221317	0.000154922	8.85269e-05	0.000287712	0.000376239	0.00013279	0.000442635	0.000243449	0.000309844	0.000221317	0.00013279	0.000177054	2.21317e-05	0.000177054	0.000221317	0.000309844	0.000154922	8.85269e-05	4.42635e-05	6.63952e-05	8.85269e-05	4.42635e-05	2.21317e-05	6.63952e-05	2.21317e-05	0.00013279	2.21317e-05	6.63952e-05	0.000287712	0.000243449	8.85269e-05
OTU_624	0.000177054	0.000110659	0.000110659	0	6.63952e-05	0.000177054	0.00013279	0.000265581	0.000110659	0	8.85269e-05	8.85269e-05	8.85269e-05	0.000110659	8.85269e-05	2.21317e-05	2.21317e-05	0.000199186	2.21317e-05	8.85269e-05	8.85269e-05	8.85269e-05	8.85269e-05	0.000110659	0.00013279	0.00013279	6.63952e-05	8.85269e-05	0.000243449	0.00013279	6.63952e-05	4.42635e-05	0	4.42635e-05	8.85269e-05	4.42635e-05	4.42635e-05	0.00013279	8.85269e-05	0	6.63952e-05	8.85269e-05	4.42635e-05	0	0.00013279	0.000110659	0.000110659	0.000154922	0.000265581
OTU_625	0.000177054	0	8.85269e-05	0	0	0	0	2.21317e-05	0.00013279	0.000110659	6.63952e-05	2.21317e-05	4.42635e-05	4.42635e-05	0.000686084	0.000110659	0.000376239	0	0.000199186	0.000287712	0	0.000287712	6.63952e-05	0.000331976	6.63952e-05	0.000951664	0.000110659	4.42635e-05	0.000309844	0	0.000154922	8.85269e-05	6.63952e-05	4.42635e-05	6.63952e-05	0.000110659	4.42635e-05	0.000154922	0	2.21317e-05	2.21317e-05	0	0.000110659	4.42635e-05	0.000199186	0.000110659	6.63952e-05	0.000619688	8.85269e-05
OTU_626	4.42635e-05	0	8.85269e-05	4.42635e-05	6.63952e-05	0	0.00013279	0	0	2.21317e-05	2.21317e-05	4.42635e-05	8.85269e-05	4.42635e-05	6.63952e-05	0.000199186	0.000199186	4.42635e-05	0.000177054	6.63952e-05	0.000199186	8.85269e-05	2.21317e-05	0.000110659	8.85269e-05	6.63952e-05	6.63952e-05	0.000265581	4.42635e-05	4.42635e-05	0.00013279	6.63952e-05	2.21317e-05	0	8.85269e-05	0	8.85269e-05	0.00013279	0.000221317	0.000110659	4.42635e-05	2.21317e-05	0.000110659	0.00013279	0.000110659	6.63952e-05	0	6.63952e-05	4.42635e-05
OTU_627	0.000177054	0.000420503	0.000243449	2.21317e-05	0.000221317	0.000221317	0.000331976	0	0.000221317	0.000243449	0.000110659	0.000110659	8.85269e-05	0.00050903	0.000309844	0.000265581	0.000154922	0.000265581	0.000354108	0.000199186	0.000331976	0.000177054	0.00013279	0.00013279	0.000243449	0.000221317	0.000110659	0.000420503	4.42635e-05	0.000110659	0.000221317	0.000221317	0.000177054	0.000221317	0.000309844	0.00013279	0.00013279	0.000243449	0.000243449	0.000199186	8.85269e-05	8.85269e-05	8.85269e-05	0.000221317	0.000221317	0.000177054	0.000110659	0.00013279	0.000154922
OTU_628	2.21317e-05	0.000287712	0.00108445	0	0	0	0	0	0	0	0	0	0.000221317	0.000885269	0	0	0	0	0	0	0	0	0	0	0.000464766	0.00159348	0	0	0	0	0	0	0	0	0	0	0.000575425	0.000863137	0	0	0	0	0	0	0	0	0	0	0
OTU_629	0.000154922	0	0.000110659	0.000110659	8.85269e-05	0.000110659	4.42635e-05	8.85269e-05	0.000154922	0.000154922	8.85269e-05	8.85269e-05	6.63952e-05	8.85269e-05	4.42635e-05	0	6.63952e-05	2.21317e-05	6.63952e-05	0.000221317	0.000154922	0.00013279	0.00013279	8.85269e-05	0.000110659	0.000110659	0.000177054	0.000154922	0.000154922	0.000221317	8.85269e-05	0.000110659	0.000110659	0.000221317	0.000221317	6.63952e-05	0.000110659	0.000243449	0.000110659	0.00013279	0.000221317	6.63952e-05	0.000154922	8.85269e-05	0.000154922	0.000177054	2.21317e-05	0.000110659	6.63952e-05
OTU_630	0.00013279	8.85269e-05	2.21317e-05	0.000177054	6.63952e-05	0.000110659	0.00013279	0.000265581	0.000154922	0.000154922	0.000154922	0.00013279	0.000309844	0.000331976	0.000177054	0.000154922	0.000199186	0.000354108	0.000265581	0.000575425	8.85269e-05	0.000199186	0.000354108	0.000110659	0.000221317	0.000442635	0.000597557	0.000309844	0.000243449	0.000420503	0.00013279	0.000376239	0.000221317	0.000376239	0.00013279	4.42635e-05	0.000243449	8.85269e-05	0.000708215	0.000199186	8.85269e-05	0.000287712	0.000110659	0.000265581	0.00013279	0.000265581	2.21317e-05	0.000110659	4.42635e-05
OTU_631	0	0	0	0	0	0	0	0	0	0	0	0	0	0	0	0	0	0	0	0	0	0	0	0	0	0	0	0	0	0	0	0	0	0	0	0	0	0	0	0	0	0	0	0	0	0	0	8.85269e-05	0.00431569
OTU_632	0.000331976	0.000154922	0.000221317	0.000177054	0.000287712	0.000221317	0.000398371	0.000597557	0.00050903	0.00064182	0.000154922	0.000199186	0.000243449	0.00013279	0.000398371	0.000442635	0.000597557	0.000265581	0.000354108	0.000553293	0.000464766	0.000442635	0.000442635	0.000420503	0.000221317	0.000265581	0.000354108	0.000354108	0.000531161	0.000376239	0.000309844	0.000398371	0.000398371	0.000287712	0.000177054	0.000177054	0.000287712	0.000354108	0.000376239	0.00013279	0.000265581	0.000376239	0.000265581	0.000464766	0.000531161	0.000221317	0.000110659	0.000177054	0.000110659
OTU_633	0	0	0	0	0	0	0	0	0	0	0	0	0	0	0	0	0	0	0	0	0	0	0	0	0	0	0	0	0	0	0	0	0	0	0	0	0	0	0	0	0	0	0	0	0	0	0.00115085	0.0018148	0.00152709
OTU_634	0.000110659	2.21317e-05	0.000154922	0.000110659	2.21317e-05	0.000154922	4.42635e-05	0.000110659	6.63952e-05	0.00013279	0	4.42635e-05	8.85269e-05	0	0.000177054	8.85269e-05	0.000221317	0.000154922	0.00013279	0.000154922	6.63952e-05	0.000154922	0.000221317	4.42635e-05	0.00013279	0.000177054	0.000331976	0	0.00013279	0.000531161	0.000265581	6.63952e-05	6.63952e-05	6.63952e-05	6.63952e-05	2.21317e-05	4.42635e-05	2.21317e-05	0.000110659	0	2.21317e-05	0.000154922	8.85269e-05	8.85269e-05	8.85269e-05	6.63952e-05	8.85269e-05	0.000154922	0
OTU_635	0.000221317	6.63952e-05	0.000177054	0.000177054	0.000243449	0.000154922	0.000464766	0.000553293	0.000354108	0.000265581	0.000177054	0.000243449	0.000110659	0.000199186	0.000464766	0.000597557	0.000730347	0.000287712	0.000221317	0.000531161	0.000420503	0.000464766	0.000154922	0.000177054	0.000243449	0.000243449	0.000154922	0.000486898	0.000553293	0.000376239	0.000486898	0.000486898	0.000464766	0.000221317	0.000199186	0.000420503	0.000221317	0.000531161	0.000110659	0.000464766	0.000243449	0.000398371	0.000420503	0.00135004	0.000575425	0.000265581	6.63952e-05	4.42635e-05	8.85269e-05
OTU_636	0.000177054	8.85269e-05	4.42635e-05	4.42635e-05	6.63952e-05	4.42635e-05	0.000265581	0.00013279	0.000154922	4.42635e-05	0	0.00013279	8.85269e-05	6.63952e-05	2.21317e-05	0.00013279	8.85269e-05	2.21317e-05	4.42635e-05	2.21317e-05	8.85269e-05	0.000177054	6.63952e-05	6.63952e-05	6.63952e-05	8.85269e-05	4.42635e-05	6.63952e-05	6.63952e-05	4.42635e-05	6.63952e-05	4.42635e-05	0.000199186	0.000110659	4.42635e-05	6.63952e-05	4.42635e-05	0.000265581	2.21317e-05	0.00013279	2.21317e-05	0.000177054	0.000110659	4.42635e-05	0.00013279	0.000110659	0.00013279	0.000177054	0.00013279
OTU_637	0.000486898	0.000177054	0.00050903	0.000331976	0.000331976	0.000553293	0.000287712	0.000818874	0.000796742	0.00106232	0.000420503	0.00141643	0.00064182	0.000663952	0.00050903	0.000708215	0.0023017	0.000398371	0.000885269	0.000951664	0.00050903	0.000752479	0.000686084	0.000929533	0.000575425	0.000553293	0.000863137	0.000818874	0.00077461	0.00128364	0.00148283	0.00159348	0.000619688	0.000885269	0.000486898	0.000553293	0.000553293	0.00064182	0.000929533	0.000553293	0.000619688	0.00119511	0.000663952	0.00263368	0.00126151	0.00110659	6.63952e-05	0.000686084	0.000752479
OTU_638	0.000110659	0.000199186	8.85269e-05	6.63952e-05	6.63952e-05	4.42635e-05	0.000110659	0.000110659	0.000110659	4.42635e-05	6.63952e-05	0	2.21317e-05	8.85269e-05	0.000110659	2.21317e-05	8.85269e-05	4.42635e-05	4.42635e-05	8.85269e-05	8.85269e-05	6.63952e-05	4.42635e-05	2.21317e-05	2.21317e-05	4.42635e-05	4.42635e-05	0.000110659	6.63952e-05	6.63952e-05	4.42635e-05	0.000110659	6.63952e-05	0	6.63952e-05	4.42635e-05	0.00013279	0.000110659	0.000110659	2.21317e-05	6.63952e-05	2.21317e-05	8.85269e-05	2.21317e-05	8.85269e-05	2.21317e-05	2.21317e-05	0	0.00013279
OTU_639	0.000331976	4.42635e-05	0.000309844	6.63952e-05	0.000110659	0.000177054	6.63952e-05	0.00013279	8.85269e-05	0.000331976	8.85269e-05	0.000199186	0.000199186	0.000398371	0.000154922	0.000287712	0.000420503	0.000110659	0.000177054	0.000309844	0.000110659	0.000818874	0.000464766	0.000287712	0.000398371	0.000663952	0.000287712	0.000199186	0.000708215	0.000376239	0.000553293	0.000354108	0.000287712	0.000354108	0.000177054	0.000531161	0.000265581	0.000331976	6.63952e-05	0.000331976	0.000354108	0.000398371	0.000110659	0.000199186	0.000199186	0.000309844	6.63952e-05	0.000730347	6.63952e-05
OTU_640	4.42635e-05	6.63952e-05	0.000221317	6.63952e-05	2.21317e-05	0.000199186	0.000177054	0.000265581	0.000221317	0.000199186	0.000110659	0.00013279	0.000110659	0.000420503	8.85269e-05	0.000221317	0.000243449	0.000265581	0.000243449	0.000531161	0.000376239	0.000221317	0.00013279	0.000265581	0.000177054	0.000243449	0.000199186	0.000442635	0.000221317	0.000442635	0.000221317	0.000398371	0.00050903	0.000420503	0.00013279	0.000110659	0.000265581	0.000265581	8.85269e-05	0.000265581	0.000420503	0.000420503	0.000221317	0.000818874	0.000420503	0.000398371	8.85269e-05	0.000199186	0.000110659
OTU_641	0.000663952	0	0	0	2.21317e-05	0	0	0	0	0	0.00119511	0	2.21317e-05	8.85269e-05	0	0	0	0	0	0	0	0	0.000995928	6.63952e-05	0	4.42635e-05	0	0	0	0	0	0	0	0	0.00117298	0	0	0	0	0	0	0	0	0	0	0	0	0	0
OTU_642	8.85269e-05	6.63952e-05	2.21317e-05	2.21317e-05	8.85269e-05	8.85269e-05	6.63952e-05	0.000199186	0.00013279	0.00013279	0	2.21317e-05	4.42635e-05	2.21317e-05	8.85269e-05	6.63952e-05	0	6.63952e-05	6.63952e-05	2.21317e-05	0	4.42635e-05	0.000110659	2.21317e-05	0.00013279	6.63952e-05	6.63952e-05	6.63952e-05	4.42635e-05	0.000177054	6.63952e-05	8.85269e-05	0.00013279	0.000110659	6.63952e-05	4.42635e-05	4.42635e-05	0.000154922	0.000154922	0.000110659	4.42635e-05	0.000110659	0.000110659	0	0.000154922	0.000154922	2.21317e-05	0.000154922	0.000287712
OTU_643	0.00077461	2.21317e-05	0.000265581	0.000177054	0.000331976	0.000199186	0.000730347	0.000730347	0.00050903	0.000863137	0.000354108	0.00148283	0.000243449	0.000531161	0.000199186	0.000796742	0.000420503	8.85269e-05	0.000354108	0.000154922	0.000398371	0.000929533	0.000376239	0.000265581	0.000154922	0.00077461	0.000818874	0.000221317	0.00192546	0.000376239	0.000708215	0.000464766	8.85269e-05	0.000199186	0.000730347	0.00179267	0.00121725	0.000376239	0.000265581	0.000420503	0.000951664	0.000995928	0.000331976	0.00106232	0.000464766	0.00050903	0.000110659	0.000376239	0.00112872
OTU_644	0	0	0	0	0	0	0	0	0	0	0	0	0	0	0	0	0	0	0	0	0	0	0	0	0	0	0	0	0	0	0	0	0	0	0	0	0	0	0	0	0	0	0	0	0	0	0.00300992	0.000243449	0.000287712
OTU_645	0.000398371	0.000376239	0.000354108	0.000199186	0.000686084	0.00254515	0.000354108	0.000265581	0.000442635	0.000354108	0.000154922	0.00013279	0.000154922	0.000354108	0.000154922	0.000221317	0.000486898	0.000486898	0.000177054	0.000420503	0.000398371	0.000199186	0.00013279	0.000110659	0.000265581	0.000265581	0.000265581	0.000420503	0.000221317	0.000309844	0.000221317	0.000398371	0.00101806	0.000265581	6.63952e-05	0.00013279	8.85269e-05	0.000154922	6.63952e-05	0.000177054	0.000287712	0.000177054	0.000110659	8.85269e-05	0.000553293	0.000154922	0.000243449	0.000199186	0.000464766
OTU_646	8.85269e-05	6.63952e-05	0	2.21317e-05	4.42635e-05	6.63952e-05	6.63952e-05	0.000154922	0.000154922	0.00013279	0	4.42635e-05	0	0	0	0	4.42635e-05	0	0	4.42635e-05	8.85269e-05	2.21317e-05	2.21317e-05	0	0	0	0	0	0	0	0	2.21317e-05	0.00013279	0.00013279	0	0	0	6.63952e-05	4.42635e-05	2.21317e-05	0	2.21317e-05	4.42635e-05	0.000199186	0.00013279	0.000154922	0	0.000376239	0.000199186
OTU_647	0.00194759	0.00013279	0.000287712	0	0	0	0	0	0	2.21317e-05	0.00287712	0	0.000464766	0.000154922	0	0	0	0	0	0	0	0	0.00307631	0	0.000575425	0.000221317	0	0	0	0	0	0	0	0	0.00177054	0	0.000354108	6.63952e-05	0	0	0	0	0	2.21317e-05	0	0	0	0	0
OTU_648	0.000177054	0.00013279	0.000442635	0.00013279	0.000354108	0.000398371	0.000221317	0.000110659	0.000110659	0.000199186	0.000331976	6.63952e-05	0.000442635	0.00013279	0.000243449	0.000154922	0.000376239	0.000110659	0.000177054	0.000486898	0.000243449	8.85269e-05	0.000221317	0.000110659	0.000287712	0.00013279	0.000110659	0.000110659	0.000154922	0.00013279	8.85269e-05	0.000265581	0.000199186	0.000287712	0.00013279	6.63952e-05	0.000221317	4.42635e-05	6.63952e-05	0.000110659	4.42635e-05	0.00013279	0.000110659	0.000442635	6.63952e-05	0.000221317	2.21317e-05	0.000110659	6.63952e-05
OTU_649	0.000309844	0.000110659	0.000177054	0.00013279	0.000177054	0.000199186	0.000243449	0.000331976	0.000265581	0.000398371	0.000177054	0.000309844	0.000199186	0.000243449	0.000354108	0.000486898	0.00064182	0.000221317	0.000287712	0.000265581	0.000199186	0.000354108	0.000154922	0.000243449	0.000243449	0.000309844	0.000354108	0.000199186	0.000243449	0.000287712	0.000354108	0.000420503	0.00013279	0.000331976	0.000265581	0.000420503	0.000486898	0.00050903	0.000752479	0.000464766	0.000221317	0.000420503	0.000287712	0.000818874	0.000420503	0.000398371	4.42635e-05	2.21317e-05	0.000177054
OTU_650	8.85269e-05	4.42635e-05	0	0	2.21317e-05	0	0	8.85269e-05	0	8.85269e-05	0.00013279	0.000110659	6.63952e-05	0.000110659	0.000154922	6.63952e-05	0.000331976	4.42635e-05	0.000199186	0.00077461	6.63952e-05	0.000575425	0.000243449	8.85269e-05	8.85269e-05	4.42635e-05	2.21317e-05	0.000287712	0.000154922	2.21317e-05	4.42635e-05	0.000110659	0	0.000199186	0.000154922	0	8.85269e-05	4.42635e-05	0	8.85269e-05	4.42635e-05	0	0	0.000221317	2.21317e-05	0.00013279	0	0	0
OTU_651	0	0	0.00115085	0	0	0	0	0	0	0	0	0	0	0.00115085	0	0	0	0	0	0	0	0	0	0	0	0.00119511	0	0	0	0	0	0	0	0	0	0	0	0.00117298	0	0	0	0	0	0	0	0	0	0	0
OTU_652	8.85269e-05	6.63952e-05	4.42635e-05	8.85269e-05	0	4.42635e-05	0.000243449	8.85269e-05	6.63952e-05	0.000154922	2.21317e-05	4.42635e-05	8.85269e-05	8.85269e-05	0.000177054	0.00013279	0.000154922	4.42635e-05	8.85269e-05	0.000177054	0.000331976	8.85269e-05	0.000177054	0.000154922	0.000154922	4.42635e-05	0.000265581	8.85269e-05	0.00013279	0.000265581	0.000221317	0.000309844	8.85269e-05	6.63952e-05	0.000199186	0.000154922	0.00013279	0.000221317	0.000110659	0.000199186	0.000177054	0.00013279	8.85269e-05	0.000243449	0.000110659	6.63952e-05	6.63952e-05	0.00013279	0
OTU_653	0	0	0	0	0	0	0	0	0	0	0	0	2.21317e-05	0	0	0	0	0	0	0	0	0	0	0	0	0	0	0	0	0	0	0	0	0	0	0	0	0	0	0	0	0	0	0	0	0	0	0.00013279	0.00168201
OTU_654	0.000287712	0.000331976	0.000331976	0.000309844	6.63952e-05	0.00013279	0.000221317	0.000420503	0.000376239	0.000265581	0.000221317	0.00013279	0.000265581	0.000243449	0.000531161	0.000420503	0.000265581	0.000663952	0.000464766	0.00050903	0.000243449	0.000177054	0.000221317	4.42635e-05	0.000177054	8.85269e-05	0.000442635	0.000177054	0.000110659	0.000442635	0.000221317	0.000221317	0.000442635	0.000331976	0.000243449	4.42635e-05	0.000199186	0.000110659	0.000486898	0.000221317	0.000110659	0.000199186	0.000376239	0.00013279	0.000221317	0.000110659	0.000110659	0.000110659	0.000243449
OTU_655	0.00013279	6.63952e-05	8.85269e-05	6.63952e-05	0.000154922	0	2.21317e-05	0.000287712	0.000354108	0.000287712	0.000442635	0.000442635	0.00013279	0.000177054	0.000154922	0.000354108	0.000177054	4.42635e-05	0.000110659	0.000354108	0.000154922	4.42635e-05	4.42635e-05	2.21317e-05	2.21317e-05	8.85269e-05	0.000110659	8.85269e-05	0.000110659	0.00013279	0.000199186	0.000331976	2.21317e-05	0.000110659	0.000110659	0.000243449	0.000199186	8.85269e-05	6.63952e-05	6.63952e-05	0.000110659	0.000177054	6.63952e-05	0.000154922	2.21317e-05	6.63952e-05	0	4.42635e-05	2.21317e-05
OTU_656	0	0	0	0	0	2.21317e-05	0	0	0	0	0	0	0	0	0	0	0	0	0	0	0	0	0	0	0	0	0	0	0	0	0	0	0	0	0	0	0	0	0	0	0	0	0	0	0	0	0	2.21317e-05	6.63952e-05
OTU_657	0.000154922	0.00130577	0.000243449	0.000110659	0.000154922	6.63952e-05	0.000154922	0.000309844	0.000221317	0.000154922	0.00013279	0.000199186	0.000154922	0.000154922	6.63952e-05	0.000110659	0.00013279	8.85269e-05	0.000199186	0.00013279	0.000177054	0.000420503	0.000287712	0.000243449	0.000442635	0.00064182	0.000199186	6.63952e-05	0.00013279	0.00013279	0.000221317	0.000243449	0.00064182	0.000442635	0.000199186	0.000154922	6.63952e-05	0.000154922	0.000243449	0.00013279	0.000177054	0.000199186	0.000154922	0.000154922	0.00013279	0.000177054	0.000110659	0.000243449	0
OTU_658	2.21317e-05	0.00141643	0.000199186	0	6.63952e-05	2.21317e-05	6.63952e-05	0.000110659	6.63952e-05	6.63952e-05	4.42635e-05	0.000154922	0.000154922	8.85269e-05	0.000154922	2.21317e-05	6.63952e-05	0	0	6.63952e-05	0	6.63952e-05	2.21317e-05	0	8.85269e-05	4.42635e-05	2.21317e-05	2.21317e-05	0.000177054	0	2.21317e-05	6.63952e-05	2.21317e-05	0.000110659	0	4.42635e-05	0.000110659	8.85269e-05	6.63952e-05	0.000154922	2.21317e-05	0	4.42635e-05	0	8.85269e-05	0	0	0	2.21317e-05
OTU_659	6.63952e-05	0.000110659	6.63952e-05	0	6.63952e-05	4.42635e-05	0.000287712	2.21317e-05	0	8.85269e-05	6.63952e-05	8.85269e-05	0	0	4.42635e-05	8.85269e-05	0	2.21317e-05	0.000177054	4.42635e-05	0	4.42635e-05	0	2.21317e-05	0	4.42635e-05	0.00013279	0.000464766	0	0.00013279	4.42635e-05	0	2.21317e-05	4.42635e-05	6.63952e-05	6.63952e-05	6.63952e-05	0.000154922	6.63952e-05	0.000154922	2.21317e-05	0.000177054	0.000309844	4.42635e-05	8.85269e-05	0.000110659	0	4.42635e-05	8.85269e-05
OTU_660	0.00013279	0.000154922	0.000110659	0.00013279	2.21317e-05	0.000110659	0.00013279	0.000221317	0.000243449	6.63952e-05	2.21317e-05	0	4.42635e-05	8.85269e-05	8.85269e-05	2.21317e-05	0	0.000177054	8.85269e-05	0.000154922	2.21317e-05	8.85269e-05	0	0.000177054	6.63952e-05	6.63952e-05	0.00013279	6.63952e-05	2.21317e-05	6.63952e-05	6.63952e-05	8.85269e-05	4.42635e-05	0.00013279	2.21317e-05	0	8.85269e-05	8.85269e-05	8.85269e-05	6.63952e-05	0	4.42635e-05	0	6.63952e-05	0.000177054	4.42635e-05	4.42635e-05	4.42635e-05	0.000177054
OTU_661	0.00013279	0.000553293	0.000354108	0.000221317	0.000177054	0.000243449	0.000287712	0.000287712	0.000287712	0.000221317	0.000154922	4.42635e-05	0.000110659	0.000221317	0.000199186	0.000221317	0.000243449	0.000354108	8.85269e-05	0.000221317	0.000177054	8.85269e-05	0.000177054	0.000110659	0.000221317	0.000221317	0.000354108	0.000110659	0.000221317	0.000221317	0.000287712	0.000354108	0.000199186	0.000287712	0.000221317	2.21317e-05	0.000154922	0.000199186	0.000199186	0.000154922	8.85269e-05	0.00013279	0.00013279	0.000177054	0.000177054	6.63952e-05	0.000110659	0.000265581	0.000265581
OTU_662	2.21317e-05	8.85269e-05	0.000199186	8.85269e-05	4.42635e-05	0.000199186	0	6.63952e-05	0.00013279	0.000221317	4.42635e-05	4.42635e-05	8.85269e-05	0.00013279	6.63952e-05	0.000177054	4.42635e-05	0	0.000110659	0	2.21317e-05	8.85269e-05	6.63952e-05	4.42635e-05	0.00013279	0.000110659	0.00013279	0.000221317	6.63952e-05	8.85269e-05	6.63952e-05	4.42635e-05	4.42635e-05	0.000154922	6.63952e-05	2.21317e-05	2.21317e-05	0.000265581	0.000199186	0.000177054	0.000110659	0	0.000221317	8.85269e-05	2.21317e-05	0	4.42635e-05	2.21317e-05	6.63952e-05
OTU_663	0	0	0	0	0	0	0	0	0	0	0	0	0	0	0	0	0	0	0	0	0	0	0	0	0	0	0	0	0	0	0	0	0	0	0	0	0	0	0	0	0	0	0	0	0	0	0.00101806	0.000177054	0.000575425
OTU_664	0.000154922	0.000110659	0.000154922	8.85269e-05	8.85269e-05	0.000154922	8.85269e-05	0.000154922	0.00013279	0.000265581	8.85269e-05	6.63952e-05	0.000177054	0.000221317	0	8.85269e-05	0.000243449	6.63952e-05	0	8.85269e-05	0.000110659	0.000199186	0.000110659	0.000110659	0.000154922	0.000154922	8.85269e-05	0.00013279	0.000177054	0.000154922	0.000110659	0.000287712	0.000154922	0.000221317	2.21317e-05	0.000110659	8.85269e-05	0.000154922	6.63952e-05	6.63952e-05	0.000243449	2.21317e-05	0.000110659	0.000154922	0.000154922	8.85269e-05	0.000110659	8.85269e-05	6.63952e-05
OTU_665	0.000110659	0.000265581	0.000575425	0	0	0	0	0	0	0	2.21317e-05	0	0.000309844	0.000796742	0	0	0	0	0	0	0	0	0	0	0.000287712	0.000885269	0	0	0	0	0	0	2.21317e-05	0	0.000110659	0	0.000221317	0.00050903	0	0	0	0	0	0	0	0	0	0	0
OTU_666	0.00013279	0	0	2.21317e-05	8.85269e-05	4.42635e-05	8.85269e-05	2.21317e-05	0	0.000110659	4.42635e-05	0.000110659	2.21317e-05	0.000110659	6.63952e-05	8.85269e-05	4.42635e-05	8.85269e-05	6.63952e-05	4.42635e-05	0.000110659	0.000752479	6.63952e-05	0.000110659	2.21317e-05	8.85269e-05	6.63952e-05	0.000531161	0.000420503	4.42635e-05	0.000287712	6.63952e-05	0.000154922	0.000154922	0	8.85269e-05	4.42635e-05	0.000398371	2.21317e-05	0.000221317	0.000154922	0.000110659	8.85269e-05	8.85269e-05	0	4.42635e-05	0	0.000110659	0.000221317
OTU_667	4.42635e-05	0	6.63952e-05	6.63952e-05	0	0	0	6.63952e-05	0	4.42635e-05	8.85269e-05	4.42635e-05	2.21317e-05	2.21317e-05	8.85269e-05	8.85269e-05	0	4.42635e-05	0	2.21317e-05	6.63952e-05	6.63952e-05	0.00013279	0.000154922	8.85269e-05	0.000243449	0.000287712	0.000221317	4.42635e-05	0.000110659	6.63952e-05	8.85269e-05	0.00013279	6.63952e-05	0	0.000199186	0.00013279	0.000154922	0.000287712	8.85269e-05	0.00013279	0.000309844	0.000110659	4.42635e-05	2.21317e-05	8.85269e-05	0	0	0
OTU_668	0	0	0	0	0	0	0	0	0	0	0	0	0	0	0	0	0	0	0	0	0	0	0	0	0	0	0	0	0	0	0	0	0	0	0	0	0	0	0	0	0	0	0	0	0	0	0	0	0
OTU_669	0.000177054	0.000973796	0.000486898	0.000177054	0.000309844	6.63952e-05	0.000110659	0.000110659	0.000199186	0.000177054	0.000154922	0	0.000110659	6.63952e-05	8.85269e-05	0.000199186	6.63952e-05	0.000154922	0.000110659	8.85269e-05	6.63952e-05	4.42635e-05	0	0	8.85269e-05	2.21317e-05	2.21317e-05	0	0	2.21317e-05	2.21317e-05	0	0	0	0	0	6.63952e-05	6.63952e-05	4.42635e-05	2.21317e-05	0	4.42635e-05	0.000110659	0	0	2.21317e-05	6.63952e-05	4.42635e-05	2.21317e-05
OTU_670	0.000154922	0.000154922	0.000486898	0.000177054	0.000199186	0.000177054	0.000331976	0.000309844	0.000221317	0.000154922	0.000154922	0.00013279	6.63952e-05	0.000309844	0.000221317	0.000265581	0.000331976	0.000442635	0.000177054	0.000597557	0.000354108	0.000243449	0.000376239	0.00013279	0.000243449	8.85269e-05	0.000287712	0.000243449	0.00013279	0.000331976	0.00013279	0.000243449	0.000309844	0.000221317	0.000177054	4.42635e-05	0.000221317	0.000309844	0.000199186	0.000199186	4.42635e-05	0.000221317	0.000154922	0.000177054	0.000243449	0.000243449	0.000265581	0.000177054	0.000177054
OTU_671	0.000796742	0.00300992	0.00101806	0.00152709	0.000995928	0.000995928	0.00172627	0.00143856	0.000730347	0.00126151	0.000885269	0.00050903	0.000752479	0.00141643	0.00126151	0.00154922	0.0013279	0.000752479	0.00101806	0.00234596	0.000907401	0.00163775	0.00208038	0.00050903	0.00163775	0.000575425	0.00486898	0.0018812	0.00150496	0.00174841	0.000907401	0.000752479	0.00148283	0.00177054	0.00123938	0.00112872	0.00126151	0.000597557	0.014452	0.00126151	0.00154922	0.000841006	0.00210251	0.00110659	0.00119511	0.00121725	0.00234596	0.00163775	0.000752479
OTU_672	0.000531161	0.000354108	0.000221317	0.000110659	0.000265581	0.000110659	8.85269e-05	8.85269e-05	6.63952e-05	0.000110659	0	2.21317e-05	0.000110659	0.00013279	4.42635e-05	0.000110659	4.42635e-05	2.21317e-05	0.000110659	4.42635e-05	2.21317e-05	8.85269e-05	0.000199186	0.000110659	2.21317e-05	0.000177054	4.42635e-05	4.42635e-05	4.42635e-05	2.21317e-05	4.42635e-05	4.42635e-05	0	0	0	0	0.000154922	4.42635e-05	4.42635e-05	4.42635e-05	0	0	2.21317e-05	0	0	0	2.21317e-05	0.00013279	4.42635e-05
OTU_673	0.000354108	0.00115085	0.000597557	0.00013279	0.000309844	0.000354108	0.000420503	0.000398371	0.000199186	0.000442635	0.000287712	0.000354108	0.000420503	0.000420503	0.000309844	0.000398371	0.000287712	0.000177054	0.000243449	0.000177054	0.000243449	0.000398371	0.000265581	0.000154922	0.000420503	0.000575425	0.000420503	0.000464766	0.000177054	0.000221317	0.000110659	0.000309844	0.000376239	0.000398371	0.000420503	0.000221317	0.000553293	0.000331976	0.000265581	0.000442635	0.000154922	0.000221317	0.000199186	0.000177054	0.000442635	0.000354108	0.000331976	0.000265581	0.000309844
OTU_674	4.42635e-05	0.00584278	0.000177054	2.21317e-05	6.63952e-05	6.63952e-05	8.85269e-05	4.42635e-05	4.42635e-05	4.42635e-05	2.21317e-05	6.63952e-05	0.000199186	6.63952e-05	0	0	2.21317e-05	0	2.21317e-05	2.21317e-05	2.21317e-05	4.42635e-05	8.85269e-05	0	0.000221317	2.21317e-05	2.21317e-05	0	0.000287712	0	2.21317e-05	0	0.000243449	8.85269e-05	2.21317e-05	4.42635e-05	0.000110659	4.42635e-05	0	4.42635e-05	4.42635e-05	6.63952e-05	0.000110659	0	0	2.21317e-05	0	0	0
OTU_675	0	0	0	0	0	0	0	0	0	0	0	0	0	0	0	0	0	0	0	0	0	0	0	0	0	0	0	0	0	0	0	0	0	0	0	0	0	0	0	0	0	0	0	0	0	0	0.00192546	0.000221317	0.000265581
OTU_676	4.42635e-05	6.63952e-05	8.85269e-05	4.42635e-05	0.00013279	4.42635e-05	0.00013279	0.000177054	6.63952e-05	0.000154922	0.000265581	0.000154922	8.85269e-05	0.000243449	0.00013279	0.000663952	0.000221317	0.000531161	0.000243449	0.000265581	0.000177054	0.000243449	0.000177054	8.85269e-05	0.000154922	0.00013279	0.000199186	0.000265581	0.000442635	0.000243449	0.000287712	0.000199186	0.000110659	0.000177054	0.00013279	8.85269e-05	0.00013279	0.00013279	0.000177054	0.000221317	0.000110659	0.00013279	0.000442635	4.42635e-05	6.63952e-05	2.21317e-05	0	0.000110659	0
OTU_677	0.00013279	0.000354108	0.000309844	0.000199186	0.000110659	0.000110659	0.000287712	0.000442635	0.000331976	0.000154922	0.000199186	0.000221317	0.000199186	0.000309844	0.000309844	0.000221317	0.000243449	0.00064182	0.000464766	0.000553293	0.000154922	0.00013279	0.000376239	8.85269e-05	0.000486898	0.000265581	0.000243449	0.00013279	0.000243449	0.000553293	0.000243449	0.000331976	0.000398371	0.000110659	0.000221317	8.85269e-05	0.000199186	8.85269e-05	0.000221317	0.000110659	0.000110659	0.000154922	0.000243449	0.000243449	0.000243449	0.000243449	0.000110659	0.000154922	0.00013279
OTU_678	0	0	0	0	0	0	0	0	0	0	0	0	0	0	0	0	0	0	0	0	0	0	0	0	0	0	0	0	0	0	0	0	0	0	0	0	0	0	0	0	0	0	0	0	0	0	0.00050903	0.000287712	0.00316484
OTU_679	0.00013279	0.00112872	0.000309844	0.000464766	0.00112872	4.42635e-05	0.000486898	0.000398371	0.000154922	0.000309844	0.000243449	0.000686084	0.000154922	0.000110659	0.000398371	0.000221317	6.63952e-05	0.00112872	0.000398371	0.000354108	4.42635e-05	0.000420503	0.000486898	0.000531161	0.000907401	0.000221317	0.000464766	0.000243449	0.00013279	0.000464766	0.000221317	0.000553293	0.000841006	0.000331976	0.000265581	8.85269e-05	0.000110659	0.000199186	0.000309844	0.000199186	0.000154922	0.000154922	0.000531161	6.63952e-05	0.00077461	0.000575425	0.00205825	0.000575425	0.00013279
OTU_680	8.85269e-05	0.000287712	2.21317e-05	6.63952e-05	4.42635e-05	4.42635e-05	0	0.000110659	6.63952e-05	0.000110659	4.42635e-05	0.000110659	0.000199186	0.00013279	0.000154922	0.00013279	0.000154922	0.000177054	4.42635e-05	6.63952e-05	8.85269e-05	0.000221317	0.000597557	0.000486898	0.00250089	0.000331976	0.000354108	0.000221317	0.000354108	0.000686084	0.000265581	0.000265581	0.000265581	0.000398371	0.000287712	0.00013279	0.000265581	0.000110659	8.85269e-05	6.63952e-05	0.000154922	0.000110659	0.00013279	0.000110659	0.000154922	0.000110659	6.63952e-05	6.63952e-05	6.63952e-05
OTU_681	0	0.000110659	0	0	0	0	0	0	0	0	0	0	0.000177054	0	0	0	0	0	0	0	0	0	0	0	0.000420503	0	0	0	0	0	0	0	0	0	0	0	0.000265581	4.42635e-05	0	0	0	2.21317e-05	0	0	0	0	0	0	0
OTU_682	2.21317e-05	2.21317e-05	2.21317e-05	4.42635e-05	0	4.42635e-05	4.42635e-05	8.85269e-05	2.21317e-05	0.000199186	4.42635e-05	8.85269e-05	6.63952e-05	0.000110659	2.21317e-05	4.42635e-05	6.63952e-05	4.42635e-05	4.42635e-05	6.63952e-05	2.21317e-05	8.85269e-05	8.85269e-05	0.000243449	8.85269e-05	0.000154922	0.000110659	8.85269e-05	0.000221317	0	4.42635e-05	4.42635e-05	0	0.000199186	4.42635e-05	4.42635e-05	6.63952e-05	0.00013279	4.42635e-05	8.85269e-05	0	2.21317e-05	0	0.000199186	6.63952e-05	6.63952e-05	0	0.000420503	6.63952e-05
OTU_683	0.00110659	0.000376239	0.000199186	0.000177054	0.000531161	0.00013279	0.00050903	0.000486898	0.00101806	0.000309844	0.000442635	0.000420503	0.000287712	0.000221317	2.21317e-05	0.000110659	0.00013279	8.85269e-05	8.85269e-05	0.000221317	0.000199186	0.000597557	0.000553293	0.000177054	0.000154922	8.85269e-05	0.000243449	0.000221317	0.00064182	0.00013279	6.63952e-05	0.000442635	6.63952e-05	0	0.000154922	0.000973796	0.000331976	0.000398371	0.000287712	0.000287712	0.000199186	6.63952e-05	0.000309844	0.000597557	0.000354108	0.000243449	2.21317e-05	0	4.42635e-05
OTU_684	0.000110659	6.63952e-05	0	2.21317e-05	0.000154922	6.63952e-05	0.00013279	0.000110659	8.85269e-05	0.000110659	0.000110659	2.21317e-05	6.63952e-05	0.00013279	2.21317e-05	0.00013279	0.000110659	6.63952e-05	6.63952e-05	0.000243449	6.63952e-05	0.00013279	4.42635e-05	0.00013279	8.85269e-05	0.000177054	8.85269e-05	0.000199186	8.85269e-05	6.63952e-05	8.85269e-05	0.000110659	6.63952e-05	0.000154922	0.000110659	4.42635e-05	4.42635e-05	0.00013279	4.42635e-05	0.00013279	4.42635e-05	2.21317e-05	4.42635e-05	0	0	0.000177054	0	4.42635e-05	2.21317e-05
OTU_685	0.000110659	6.63952e-05	0.000110659	4.42635e-05	8.85269e-05	8.85269e-05	2.21317e-05	0.000154922	0.00013279	0.000265581	0.000110659	2.21317e-05	6.63952e-05	0.00013279	0.000221317	0.000221317	0.000199186	0.000177054	0.000221317	0.000331976	0.000110659	0.00013279	0.000221317	8.85269e-05	8.85269e-05	4.42635e-05	8.85269e-05	0.000110659	0.000265581	0.00013279	0.000154922	0.000110659	6.63952e-05	6.63952e-05	8.85269e-05	0.000199186	0.000221317	0.000287712	0.000287712	0.000265581	0.00013279	0.000110659	0.000154922	8.85269e-05	0.000221317	8.85269e-05	0	4.42635e-05	0
OTU_686	8.85269e-05	6.63952e-05	0.00013279	0.000331976	6.63952e-05	6.63952e-05	2.21317e-05	0.000265581	0.000110659	0.00013279	0.000110659	6.63952e-05	0.000177054	0.00013279	0.000597557	0.000154922	0.000265581	2.21317e-05	0.000110659	4.42635e-05	4.42635e-05	6.63952e-05	0	0	4.42635e-05	2.21317e-05	0.000221317	6.63952e-05	4.42635e-05	0	0	0	0	0	6.63952e-05	8.85269e-05	0.000420503	8.85269e-05	0.000154922	4.42635e-05	0.000486898	0.000110659	4.42635e-05	0.000110659	4.42635e-05	8.85269e-05	0	4.42635e-05	0
OTU_687	0	0	0	0	0	0	0	0	0	0	0	0	0	0	0	0	0	0	0	0	0	0	0	0	0	0	0	0	0	0	0	0	0	0	0	0	0	0	0	0	0	0	0	0	0	0	0.000841006	0.00050903	0.000929533
OTU_688	8.85269e-05	8.85269e-05	0.000110659	0.00013279	8.85269e-05	0.00013279	0.000177054	4.42635e-05	4.42635e-05	2.21317e-05	0	2.21317e-05	6.63952e-05	4.42635e-05	0.000154922	8.85269e-05	8.85269e-05	4.42635e-05	0.000110659	0.000199186	0	2.21317e-05	8.85269e-05	0	4.42635e-05	0.000110659	0.000110659	0.000287712	4.42635e-05	8.85269e-05	6.63952e-05	0.000110659	0.000110659	6.63952e-05	2.21317e-05	0	0.000154922	8.85269e-05	2.21317e-05	0.000110659	0	8.85269e-05	4.42635e-05	6.63952e-05	4.42635e-05	0	6.63952e-05	4.42635e-05	4.42635e-05
OTU_689	6.63952e-05	2.21317e-05	6.63952e-05	0.000110659	8.85269e-05	4.42635e-05	4.42635e-05	8.85269e-05	0	0.000154922	0.000110659	0.000110659	0.000110659	8.85269e-05	0	0.000154922	4.42635e-05	8.85269e-05	6.63952e-05	0.000154922	8.85269e-05	4.42635e-05	0	4.42635e-05	2.21317e-05	4.42635e-05	0.000177054	6.63952e-05	6.63952e-05	0.000243449	6.63952e-05	6.63952e-05	0.000154922	8.85269e-05	0.000199186	0	0.000110659	6.63952e-05	0.00013279	0.000110659	0.00013279	0.000154922	0.000110659	0.000221317	6.63952e-05	0.00013279	8.85269e-05	4.42635e-05	8.85269e-05
OTU_690	6.63952e-05	0.000154922	0.000331976	0.000110659	6.63952e-05	8.85269e-05	6.63952e-05	2.21317e-05	8.85269e-05	8.85269e-05	6.63952e-05	6.63952e-05	2.21317e-05	0.00013279	0.000287712	2.21317e-05	0	0.000331976	8.85269e-05	0.000177054	0.000110659	0.00013279	0.00013279	0.000110659	0.000243449	0.00115085	0.000663952	0.000110659	0.000199186	0.000265581	0.000398371	0.000154922	0.000154922	0.00013279	0.000199186	4.42635e-05	0.00013279	0.000331976	0.000199186	0.000199186	0	4.42635e-05	0.000531161	0.000265581	0.000243449	0.000110659	4.42635e-05	0.000309844	0.000221317
OTU_691	8.85269e-05	0.000221317	4.42635e-05	0.000110659	2.21317e-05	0	0	4.42635e-05	6.63952e-05	6.63952e-05	0.00013279	4.42635e-05	8.85269e-05	4.42635e-05	4.42635e-05	4.42635e-05	0	4.42635e-05	0	4.42635e-05	0	8.85269e-05	4.42635e-05	0.00013279	0.000110659	6.63952e-05	0.000287712	2.21317e-05	2.21317e-05	4.42635e-05	0.000110659	4.42635e-05	2.21317e-05	4.42635e-05	6.63952e-05	0.000110659	0.000177054	0.000354108	0.000243449	0.000199186	4.42635e-05	0.00013279	0.000110659	8.85269e-05	4.42635e-05	0	0	4.42635e-05	0
OTU_692	0.00013279	0.000287712	0.00013279	0	8.85269e-05	0.00013279	0.000331976	0.000309844	0.000154922	8.85269e-05	0.00013279	6.63952e-05	6.63952e-05	0.000110659	8.85269e-05	8.85269e-05	8.85269e-05	0.000154922	0.000531161	6.63952e-05	0.000354108	0.00013279	0.000199186	0.000199186	8.85269e-05	0.00013279	0.00013279	6.63952e-05	6.63952e-05	0.000309844	0.000154922	0.000110659	0.000199186	0.000221317	0.000154922	4.42635e-05	2.21317e-05	6.63952e-05	4.42635e-05	2.21317e-05	0.000177054	0.000110659	0.000199186	8.85269e-05	0.000154922	0.000221317	0.000154922	0.000199186	0.00050903
OTU_693	2.21317e-05	0	4.42635e-05	0	0	0	0	0	0	0	2.21317e-05	0	0	8.85269e-05	0	0	0	0	0	0	0	0	0	2.21317e-05	0	0	0	0	0	0	0	0	0	0	0	0	0	0	0	0	0	0	0	0	0	0	0.000221317	0.00013279	4.42635e-05
OTU_694	0.000221317	2.21317e-05	0.000199186	0.00013279	0	0.000221317	0.000199186	8.85269e-05	0.000154922	0.000154922	8.85269e-05	6.63952e-05	0.000309844	8.85269e-05	6.63952e-05	0	0.000110659	2.21317e-05	0.000199186	4.42635e-05	0.00108445	0.000154922	6.63952e-05	0	0	0.000110659	4.42635e-05	0	0	0	8.85269e-05	8.85269e-05	8.85269e-05	0.000531161	0.000464766	0	6.63952e-05	4.42635e-05	0	0	0	8.85269e-05	4.42635e-05	0	0.000199186	8.85269e-05	0	0	0
OTU_695	0	0	0	0	0	4.42635e-05	2.21317e-05	0	0	0.00013279	8.85269e-05	0	0	2.21317e-05	2.21317e-05	0	0	0	2.21317e-05	0	4.42635e-05	6.63952e-05	8.85269e-05	8.85269e-05	6.63952e-05	2.21317e-05	0.00013279	4.42635e-05	4.42635e-05	0	2.21317e-05	0.000110659	8.85269e-05	0.000199186	4.42635e-05	2.21317e-05	6.63952e-05	0.000110659	6.63952e-05	0	0	0	8.85269e-05	4.42635e-05	6.63952e-05	0.000110659	0.000708215	0.000221317	0.000110659
OTU_696	0.000177054	4.42635e-05	0.000110659	4.42635e-05	6.63952e-05	4.42635e-05	0.000110659	0.000575425	0.000575425	0.000420503	0.000398371	0.000354108	2.21317e-05	0	0.000110659	4.42635e-05	0	6.63952e-05	0	4.42635e-05	8.85269e-05	0.00013279	0	4.42635e-05	0	0	0	0	0	0	0	0	4.42635e-05	2.21317e-05	0.000199186	0.00013279	4.42635e-05	0	0	0	0	0	0.000309844	2.21317e-05	8.85269e-05	8.85269e-05	0	0	0
OTU_697	0.000486898	2.21317e-05	0.000177054	0	0.00013279	6.63952e-05	0.000199186	0.00013279	8.85269e-05	0.000376239	4.42635e-05	4.42635e-05	4.42635e-05	4.42635e-05	4.42635e-05	4.42635e-05	4.42635e-05	0	6.63952e-05	4.42635e-05	2.21317e-05	0	0.000243449	0.00013279	0.000177054	8.85269e-05	2.21317e-05	4.42635e-05	8.85269e-05	0.000110659	0.000398371	6.63952e-05	2.21317e-05	8.85269e-05	0.00050903	0.000199186	0.000177054	0.000199186	0	6.63952e-05	2.21317e-05	6.63952e-05	0.000110659	6.63952e-05	2.21317e-05	0.000110659	2.21317e-05	0	0
OTU_698	0.000221317	0.000575425	0.000265581	0.000575425	0.000420503	0.000177054	0.000154922	0.000177054	0.00013279	0.000243449	8.85269e-05	0.000110659	0.000243449	0.000376239	0.000309844	0.000221317	0.000309844	0.000243449	0.000221317	0.000265581	0.000575425	0.000354108	0.000243449	0.00013279	0.000243449	8.85269e-05	0.000265581	0.000420503	0.000199186	0.000331976	4.42635e-05	0.000221317	0.000464766	0.000243449	0.000398371	0.000154922	0.000398371	0.000199186	0.000177054	0.000177054	0.000110659	0.000442635	0.00013279	0.00013279	0.000199186	0.000154922	0.000398371	6.63952e-05	0.000154922
OTU_699	0	0	2.21317e-05	6.63952e-05	0	0	0	0.000110659	0	0	0	2.21317e-05	0	4.42635e-05	0	6.63952e-05	0	2.21317e-05	0.000154922	6.63952e-05	6.63952e-05	0.000177054	6.63952e-05	4.42635e-05	0.000199186	0.000177054	0.000110659	0	6.63952e-05	0	0.00013279	0.000287712	4.42635e-05	8.85269e-05	0	4.42635e-05	0	0.000110659	0.00013279	0.000265581	0.000177054	8.85269e-05	0.000154922	6.63952e-05	4.42635e-05	0.000265581	0	0.00077461	0.00064182
OTU_700	0.000221317	0	4.42635e-05	6.63952e-05	4.42635e-05	0	0	4.42635e-05	4.42635e-05	8.85269e-05	0.000199186	0.000110659	2.21317e-05	4.42635e-05	4.42635e-05	4.42635e-05	6.63952e-05	2.21317e-05	0	0.000154922	6.63952e-05	0.000110659	0.00013279	0.000177054	0.00013279	0.000199186	0.000199186	0.000154922	0.000154922	4.42635e-05	2.21317e-05	8.85269e-05	4.42635e-05	0.00013279	0	0.000110659	0.000110659	6.63952e-05	0.000265581	0.000110659	6.63952e-05	0.000177054	0.000110659	0.00013279	6.63952e-05	6.63952e-05	4.42635e-05	4.42635e-05	0
OTU_701	6.63952e-05	0	4.42635e-05	0.000110659	0.000110659	8.85269e-05	6.63952e-05	8.85269e-05	4.42635e-05	6.63952e-05	0.000110659	4.42635e-05	0	2.21317e-05	0.000154922	8.85269e-05	0	6.63952e-05	2.21317e-05	4.42635e-05	2.21317e-05	2.21317e-05	0	4.42635e-05	4.42635e-05	0	0.000243449	6.63952e-05	0	0	4.42635e-05	6.63952e-05	2.21317e-05	0.000110659	8.85269e-05	0	6.63952e-05	8.85269e-05	0.000442635	0.000177054	6.63952e-05	0	6.63952e-05	0.000243449	0.000199186	0.00013279	0.000110659	0	0
OTU_702	0	0.00013279	0	0	0	0	0	0	0	0	0	0	0.00013279	0	0.000154922	4.42635e-05	0	0	0	0	0	0	8.85269e-05	0.000110659	0.00159348	4.42635e-05	0.000110659	0.000110659	2.21317e-05	8.85269e-05	2.21317e-05	2.21317e-05	2.21317e-05	0	0	2.21317e-05	0.000199186	2.21317e-05	0.000464766	0	8.85269e-05	4.42635e-05	0	6.63952e-05	0.000177054	2.21317e-05	0	0	0
OTU_703	0.000376239	0.000110659	0.000243449	0.000154922	6.63952e-05	0.000221317	8.85269e-05	0.000376239	0.00077461	0.000619688	0.000730347	0.00110659	0.000287712	0.000110659	0.000221317	0.000221317	0.000110659	0.00013279	6.63952e-05	0.000199186	0.000354108	0.00077461	0.000885269	0.000663952	0.000442635	0.000708215	0.000708215	0.000708215	0.000663952	0.000575425	0.000287712	0.00141643	0.00336402	0.00121725	0.000309844	0.000420503	6.63952e-05	0.000265581	0.000177054	0.00013279	0.000177054	0.000221317	0.000331976	0.000154922	0.000309844	0.000221317	0.000398371	0.00050903	0.000420503
OTU_704	0	6.63952e-05	0.000110659	6.63952e-05	0	2.21317e-05	8.85269e-05	2.21317e-05	4.42635e-05	2.21317e-05	2.21317e-05	2.21317e-05	0	2.21317e-05	8.85269e-05	8.85269e-05	0	0.000243449	0.000177054	4.42635e-05	0.00013279	0.000199186	2.21317e-05	4.42635e-05	0.000199186	4.42635e-05	0.000309844	2.21317e-05	2.21317e-05	0.000265581	0.000154922	0.00013279	0.000154922	6.63952e-05	4.42635e-05	2.21317e-05	0.000110659	8.85269e-05	0.000287712	8.85269e-05	6.63952e-05	8.85269e-05	0.000287712	6.63952e-05	0.000110659	4.42635e-05	0	0.00050903	8.85269e-05
OTU_705	0.000486898	0.000243449	0.000331976	0.00013279	0.000309844	0.000243449	0.000199186	0.000243449	0.000243449	0.000199186	0.000177054	0.000309844	0.00013279	0.000376239	0.000265581	4.42635e-05	4.42635e-05	0.00013279	0.000177054	0.00013279	4.42635e-05	0.000110659	0.000110659	6.63952e-05	0.000177054	0.000199186	0.000376239	6.63952e-05	8.85269e-05	2.21317e-05	0.000110659	8.85269e-05	6.63952e-05	6.63952e-05	8.85269e-05	8.85269e-05	4.42635e-05	0.000221317	0.000110659	0.00013279	6.63952e-05	2.21317e-05	2.21317e-05	0	0	2.21317e-05	8.85269e-05	6.63952e-05	0.00013279
OTU_706	0.00161562	0	0.000420503	0	0	0	0	0	0	0	0.00219104	0	0	0.000199186	0	0	0	0	0	0	0	0	0.00236809	0	0	0.000243449	0	0	0	0	0	0	0	0	0.00168201	0	0	0.000309844	0	0	0	0	0	0	0	2.21317e-05	2.21317e-05	0	0
OTU_707	0.000110659	0.00013279	0.00013279	0.000265581	4.42635e-05	0.000110659	8.85269e-05	0.000110659	0.000154922	4.42635e-05	4.42635e-05	0	4.42635e-05	0.000110659	2.21317e-05	2.21317e-05	0.00013279	0.000265581	0.000110659	0.000110659	0.000199186	8.85269e-05	0.000177054	6.63952e-05	0.000110659	4.42635e-05	8.85269e-05	0.000110659	8.85269e-05	2.21317e-05	2.21317e-05	0	0.000154922	0.000110659	6.63952e-05	8.85269e-05	0.000154922	6.63952e-05	0.000199186	8.85269e-05	0.000110659	0.00013279	8.85269e-05	6.63952e-05	0.000154922	4.42635e-05	4.42635e-05	0.000199186	0
OTU_708	0	0	0	0.000177054	2.21317e-05	4.42635e-05	4.42635e-05	6.63952e-05	0	6.63952e-05	8.85269e-05	2.21317e-05	4.42635e-05	0.000154922	0	6.63952e-05	2.21317e-05	0.000221317	6.63952e-05	0.00013279	6.63952e-05	4.42635e-05	8.85269e-05	6.63952e-05	0.000221317	0.000265581	0.000221317	4.42635e-05	0.000243449	0.00064182	6.63952e-05	0.00013279	0.000354108	0.000619688	6.63952e-05	4.42635e-05	4.42635e-05	8.85269e-05	0.000287712	0	6.63952e-05	8.85269e-05	0.000177054	0	4.42635e-05	4.42635e-05	0	8.85269e-05	0
OTU_709	0.000221317	0.00146069	0.000309844	0.000686084	6.63952e-05	8.85269e-05	8.85269e-05	2.21317e-05	8.85269e-05	8.85269e-05	0	0	0	0.00013279	0	0	0	0	0	0	0	0	0	0	4.42635e-05	8.85269e-05	0	0	2.21317e-05	0	0	0	0	0	0	0	0.000110659	0	4.42635e-05	0	0	0	0	0	0	0	0	0	0
OTU_710	2.21317e-05	8.85269e-05	8.85269e-05	0.000110659	0	2.21317e-05	8.85269e-05	4.42635e-05	0.000199186	4.42635e-05	6.63952e-05	2.21317e-05	6.63952e-05	0.000221317	0.000221317	6.63952e-05	4.42635e-05	0.000154922	0.000221317	0.000177054	0.000442635	2.21317e-05	0.000110659	6.63952e-05	0.000110659	0.00013279	0.000221317	4.42635e-05	0.000110659	0.000354108	0.000154922	0.00013279	0.00013279	0.000243449	0.000199186	2.21317e-05	4.42635e-05	6.63952e-05	0.000154922	2.21317e-05	8.85269e-05	0.000177054	8.85269e-05	0.00013279	8.85269e-05	0.000154922	0	0	0
OTU_711	0.000110659	0.000110659	0	2.21317e-05	2.21317e-05	4.42635e-05	0	0.00013279	6.63952e-05	6.63952e-05	0	2.21317e-05	0	0.000110659	0.000110659	2.21317e-05	2.21317e-05	2.21317e-05	0	2.21317e-05	0	8.85269e-05	6.63952e-05	4.42635e-05	4.42635e-05	4.42635e-05	8.85269e-05	0	0.000177054	0.000199186	6.63952e-05	0.00013279	4.42635e-05	0	0.000110659	8.85269e-05	8.85269e-05	8.85269e-05	2.21317e-05	2.21317e-05	6.63952e-05	4.42635e-05	6.63952e-05	6.63952e-05	0	4.42635e-05	4.42635e-05	4.42635e-05	4.42635e-05
OTU_712	4.42635e-05	0.000309844	8.85269e-05	6.63952e-05	6.63952e-05	0.000110659	4.42635e-05	0.000265581	0.00013279	0.000110659	8.85269e-05	2.21317e-05	8.85269e-05	2.21317e-05	0.000154922	0.000221317	4.42635e-05	0.000110659	0.000331976	0.000309844	4.42635e-05	2.21317e-05	0.000110659	6.63952e-05	0.00013279	8.85269e-05	0.000177054	0.000110659	0.000177054	0.00013279	0.000177054	0.000154922	0.000110659	0.000243449	0	4.42635e-05	2.21317e-05	8.85269e-05	0.000177054	0.000110659	0.000154922	0.00013279	2.21317e-05	8.85269e-05	6.63952e-05	6.63952e-05	0.000154922	8.85269e-05	8.85269e-05
OTU_713	0.000177054	0.000619688	0	0	0	0	0	0	0	0	0.00013279	0	0.00050903	0	0	0	0	0	0	0	0	0	0.000221317	0	0.00110659	0	0	0	0	0	0	0	0	0	6.63952e-05	0	0.000663952	0	0	0	0	0	0	0	0	0	0	0	0
OTU_714	0	0	0	0	0	0	0	0	0	0	0	0	0	0	0	0	0	0	0	0	0	0	0	0	0	0	0	0	0	0	0	0	0	0	0	0	0	0	0	0	0	0	0	0	0	0	0	0	0
OTU_715	0.000177054	0.000265581	0.000110659	2.21317e-05	0	0	0	4.42635e-05	2.21317e-05	0.000110659	0.000221317	0.000110659	4.42635e-05	0.00013279	0.000110659	6.63952e-05	2.21317e-05	8.85269e-05	2.21317e-05	4.42635e-05	0	8.85269e-05	0.000265581	6.63952e-05	4.42635e-05	0.00013279	8.85269e-05	4.42635e-05	0	0.00013279	0	6.63952e-05	6.63952e-05	4.42635e-05	0.000177054	6.63952e-05	6.63952e-05	0.000177054	0.000110659	8.85269e-05	8.85269e-05	6.63952e-05	0	0	8.85269e-05	4.42635e-05	0.000287712	4.42635e-05	0
OTU_716	4.42635e-05	6.63952e-05	0.00013279	4.42635e-05	2.21317e-05	2.21317e-05	0	8.85269e-05	6.63952e-05	8.85269e-05	6.63952e-05	2.21317e-05	0.000177054	0.00013279	8.85269e-05	4.42635e-05	0	8.85269e-05	0.00013279	8.85269e-05	0.000265581	6.63952e-05	0.000354108	0.000265581	0.000553293	0.000110659	0.000243449	0.000199186	6.63952e-05	6.63952e-05	6.63952e-05	2.21317e-05	6.63952e-05	0.00013279	0.000287712	4.42635e-05	4.42635e-05	4.42635e-05	4.42635e-05	2.21317e-05	0	4.42635e-05	0.000177054	8.85269e-05	6.63952e-05	2.21317e-05	0	4.42635e-05	0
OTU_717	4.42635e-05	4.42635e-05	8.85269e-05	6.63952e-05	6.63952e-05	2.21317e-05	2.21317e-05	8.85269e-05	0.000154922	4.42635e-05	0.000199186	0.000110659	2.21317e-05	6.63952e-05	0.00013279	0.000110659	0.000154922	6.63952e-05	8.85269e-05	0.000110659	0.000243449	0.000199186	6.63952e-05	4.42635e-05	0	2.21317e-05	2.21317e-05	8.85269e-05	0	0.000177054	6.63952e-05	0	4.42635e-05	0.00013279	0.000199186	2.21317e-05	2.21317e-05	8.85269e-05	4.42635e-05	6.63952e-05	0.000110659	0.000177054	4.42635e-05	0.000177054	0.000154922	2.21317e-05	0	0.00013279	8.85269e-05
OTU_718	0	0	0	0	0	0	0	0	0	0	0	0	0	0	0	0	0	0	0	0	0	0	0	0	0	0	0	0	0	0	0	0	0	0	0	0	0	0	0	0	0	0	0	0	0	0	0	0	0.00347468
OTU_719	0.000708215	0.00130577	0.000885269	0.000597557	0.000287712	0.000398371	0.000841006	0.000995928	0.000796742	0.000354108	0.000265581	0.000309844	0.000331976	0.000420503	0.00077461	0.000818874	0.000486898	0.00110659	0.00050903	0.000730347	0.00050903	0.000597557	0.000309844	0.000331976	0.00050903	0.000442635	0.000464766	0.000221317	0.000287712	0.000995928	0.000442635	0.000553293	0.00121725	0.000287712	0.000221317	8.85269e-05	0.000354108	0.000221317	0.000398371	0.000199186	8.85269e-05	0.000398371	0.000863137	0.000287712	0.000376239	0.000177054	0.000331976	0.000354108	0.000420503
OTU_720	2.21317e-05	0.000177054	0.000110659	0	8.85269e-05	8.85269e-05	0.000376239	0.000199186	0.000309844	2.21317e-05	0.000199186	0.000177054	4.42635e-05	0.000221317	0.000420503	0.000199186	0.000486898	6.63952e-05	0.000177054	0.000265581	0.00064182	0.000110659	0.000154922	0.000177054	0.000154922	0.00013279	6.63952e-05	0.00013279	0.000221317	0.00013279	8.85269e-05	6.63952e-05	6.63952e-05	0.000110659	8.85269e-05	0.00013279	2.21317e-05	6.63952e-05	0.00013279	0.000110659	2.21317e-05	6.63952e-05	6.63952e-05	0.00013279	0.000154922	0.000110659	0	4.42635e-05	2.21317e-05
OTU_721	6.63952e-05	2.21317e-05	4.42635e-05	0.00150496	6.63952e-05	6.63952e-05	0.000398371	2.21317e-05	0.000154922	2.21317e-05	0	0	4.42635e-05	0	8.85269e-05	0	0	0	0	0	0	0	0	0	0	0	0	0	0	0	4.42635e-05	2.21317e-05	0	0	0	0	0	2.21317e-05	6.63952e-05	0	0	0	0	2.21317e-05	0	0	0	0	0.000995928
OTU_722	0	6.63952e-05	4.42635e-05	4.42635e-05	0	0	2.21317e-05	6.63952e-05	0.00013279	8.85269e-05	6.63952e-05	2.21317e-05	0.000154922	0.000110659	0.000110659	0	0	6.63952e-05	6.63952e-05	6.63952e-05	0	8.85269e-05	2.21317e-05	0.00013279	0.000221317	0.000243449	0.000243449	0.000110659	8.85269e-05	0.00013279	2.21317e-05	0.000110659	0.000110659	0.000110659	6.63952e-05	0	0.000110659	8.85269e-05	0.000154922	6.63952e-05	0.00013279	0.000442635	2.21317e-05	2.21317e-05	0	2.21317e-05	0	0	2.21317e-05
OTU_723	0.000154922	6.63952e-05	0.000110659	0.00013279	8.85269e-05	0.000110659	0.00050903	8.85269e-05	6.63952e-05	4.42635e-05	6.63952e-05	4.42635e-05	2.21317e-05	6.63952e-05	6.63952e-05	2.21317e-05	0.00013279	0.000221317	0.000287712	0.000221317	8.85269e-05	8.85269e-05	8.85269e-05	8.85269e-05	0.000110659	0.000243449	8.85269e-05	0.000199186	6.63952e-05	0.000154922	8.85269e-05	8.85269e-05	0.000309844	0.000177054	0.00013279	8.85269e-05	6.63952e-05	8.85269e-05	8.85269e-05	6.63952e-05	8.85269e-05	8.85269e-05	8.85269e-05	0.000154922	0.00013279	0.000177054	0.000110659	0.000110659	0.000110659
OTU_724	0.000110659	4.42635e-05	0.00013279	8.85269e-05	2.21317e-05	8.85269e-05	0.00013279	8.85269e-05	2.21317e-05	6.63952e-05	2.21317e-05	0	6.63952e-05	0	0.000154922	0	8.85269e-05	0	2.21317e-05	2.21317e-05	0	4.42635e-05	0	4.42635e-05	2.21317e-05	0	2.21317e-05	2.21317e-05	2.21317e-05	0	8.85269e-05	2.21317e-05	0	0	2.21317e-05	2.21317e-05	0	6.63952e-05	6.63952e-05	6.63952e-05	2.21317e-05	2.21317e-05	0.000110659	4.42635e-05	2.21317e-05	4.42635e-05	0.000464766	0.000154922	6.63952e-05
OTU_725	0	0	0.000110659	4.42635e-05	4.42635e-05	8.85269e-05	8.85269e-05	0.000110659	0.000199186	4.42635e-05	0.000110659	6.63952e-05	2.21317e-05	8.85269e-05	0.000154922	0.000154922	8.85269e-05	0.00013279	2.21317e-05	2.21317e-05	0.000154922	0.000199186	6.63952e-05	4.42635e-05	6.63952e-05	4.42635e-05	4.42635e-05	0.000110659	0	0.000110659	6.63952e-05	6.63952e-05	8.85269e-05	2.21317e-05	6.63952e-05	0.00013279	6.63952e-05	0.000110659	0.000154922	0.00013279	0.000199186	0.000110659	0.000110659	6.63952e-05	8.85269e-05	2.21317e-05	0.000110659	0	4.42635e-05
OTU_726	8.85269e-05	4.42635e-05	8.85269e-05	6.63952e-05	0	0	0	0	0	4.42635e-05	0.00013279	0.000110659	0.000221317	0.000287712	0.000243449	2.21317e-05	2.21317e-05	4.42635e-05	4.42635e-05	4.42635e-05	0	6.63952e-05	0	0	0.000110659	6.63952e-05	2.21317e-05	0	0	0	0	0	0	0	0	0	6.63952e-05	6.63952e-05	2.21317e-05	0	4.42635e-05	0	0	0	0	0	0	4.42635e-05	4.42635e-05
OTU_727	0.000177054	0.000486898	0.000309844	0.000221317	6.63952e-05	0.000199186	0.000110659	8.85269e-05	4.42635e-05	0.000154922	0.00013279	0.00013279	0.000199186	0.000199186	0.000154922	0.000221317	0.000154922	0.000398371	4.42635e-05	0.000354108	0.000154922	0.000199186	0.000154922	0.000199186	0.000420503	0.000243449	0.000486898	0.000177054	0.000177054	0.000575425	0.000221317	0.000154922	0.000331976	0.00013279	0.000199186	0.00013279	0.000221317	0.00013279	0.000796742	0.000199186	0.000309844	0.000309844	0.000221317	0.000154922	0.000354108	0.000221317	0.000110659	4.42635e-05	0.000221317
OTU_728	0	0	0	0	0	0	0	0	0	0	0	0	0	0	0	0	0	0	0	0	0	0	0	0	0	0	0	0	0	0	0	0	0	0	0	0	0	0	0	0	0	0	0	0	0	0	0.00148283	0.00077461	0.000818874
OTU_729	0.00121725	0	0	0	0	0	0	0	0	0	0.00143856	0	4.42635e-05	0	0	0	0	0	0	0	0	0	0.00157135	0	0	0	0	0	0	0	0	0	0	0	0.00165988	0	0	0	0	0	0	0	0	0	4.42635e-05	0	0	0	0
OTU_730	0.000354108	0.000420503	0.000464766	0.00050903	0.000796742	0.000730347	0.00064182	0.000486898	0.000597557	0.000708215	0.00064182	0.00064182	0.000287712	0.000663952	0.00128364	0.00108445	0.00104019	0.000464766	0.00104019	0.000951664	0.000863137	0.00112872	0.00077461	0.00183693	0.000885269	0.00123938	0.00130577	0.00150496	0.00106232	0.00077461	0.000995928	0.00104019	0.0027222	0.0022353	0.000486898	0.000708215	0.000686084	0.00150496	0.000885269	0.00177054	0.000973796	0.000553293	0.000796742	0.000331976	0.00110659	0.00112872	0.00172627	0.00126151	0.00168201
OTU_731	0.00013279	0	0.000177054	6.63952e-05	4.42635e-05	0.000177054	0	6.63952e-05	8.85269e-05	0.000221317	0.00013279	4.42635e-05	6.63952e-05	0.000110659	0.000199186	0.000110659	8.85269e-05	0.000243449	0.000221317	0.000221317	0.000243449	8.85269e-05	8.85269e-05	8.85269e-05	0.000221317	0.000154922	0.000221317	8.85269e-05	2.21317e-05	0.000199186	0.000221317	0	0.000154922	6.63952e-05	0.000287712	0.00013279	0.000110659	8.85269e-05	0.000287712	0.000177054	0.00013279	0.00013279	0.000110659	0.000177054	6.63952e-05	0.000154922	8.85269e-05	4.42635e-05	0.000110659
OTU_732	2.21317e-05	0	0	4.42635e-05	2.21317e-05	0	2.21317e-05	4.42635e-05	0	0	2.21317e-05	6.63952e-05	4.42635e-05	0	0	0	4.42635e-05	0	0	4.42635e-05	4.42635e-05	2.21317e-05	0.00013279	0.000309844	0.000354108	0.000243449	0.000199186	6.63952e-05	4.42635e-05	4.42635e-05	2.21317e-05	8.85269e-05	0.00013279	8.85269e-05	8.85269e-05	8.85269e-05	2.21317e-05	0	4.42635e-05	0	0.000110659	0	0	8.85269e-05	0	2.21317e-05	2.21317e-05	2.21317e-05	0
OTU_733	0	0	8.85269e-05	2.21317e-05	0	8.85269e-05	0	0.000154922	6.63952e-05	0.000154922	0	0.00013279	4.42635e-05	0.000199186	4.42635e-05	6.63952e-05	8.85269e-05	0	0.000110659	0	2.21317e-05	0.000464766	6.63952e-05	0	0	0.000199186	4.42635e-05	6.63952e-05	0.00106232	0	0.000243449	0	4.42635e-05	4.42635e-05	0	0	0	2.21317e-05	0	0	2.21317e-05	0	0	0	0	2.21317e-05	2.21317e-05	4.42635e-05	0
OTU_734	0.00489111	0.00148283	0.00157135	0.00400584	0.00323123	0.000995928	0.00234596	0.00303205	0.00208038	0.00345255	0.00838792	0.00221317	0.0018812	0.00212465	0.0036296	0.0077461	0.0032091	0.00241236	0.00949451	0.00615262	0.00196972	0.00515669	0.00635181	0.00515669	0.00252302	0.00285499	0.00174841	0.00263368	0.00170414	0.00203612	0.00285499	0.00374026	0.00150496	0.00225744	0.00270007	0.00110659	0.00250089	0.00360747	0.00199186	0.00444848	0.00212465	0.00101806	0.00471406	0.0013943	0.00402797	0.00216891	0.00128364	0.00566572	0.00161562
OTU_735	0.000331976	0.0018812	0.000287712	0.000265581	0.000221317	0.000199186	0.000199186	0.000243449	0.000177054	0.000154922	0.000110659	2.21317e-05	0.000265581	0.00013279	8.85269e-05	0.00013279	4.42635e-05	0.00013279	6.63952e-05	0.000354108	0.00013279	8.85269e-05	8.85269e-05	0	0.000154922	0.000154922	8.85269e-05	6.63952e-05	0.000177054	0.000287712	0.000110659	0.000354108	0.000265581	0.000287712	0.000110659	0.000110659	0.00013279	8.85269e-05	0.000354108	6.63952e-05	6.63952e-05	0.00013279	0.000110659	6.63952e-05	2.21317e-05	0.000221317	2.21317e-05	0.00013279	0
OTU_736	4.42635e-05	6.63952e-05	0.000221317	4.42635e-05	0.00013279	0.000110659	0.000309844	0	8.85269e-05	0.000110659	6.63952e-05	0	8.85269e-05	0.000154922	0.00013279	0.000199186	6.63952e-05	0	0.000154922	4.42635e-05	0.000841006	4.42635e-05	6.63952e-05	0	0.000110659	2.21317e-05	2.21317e-05	8.85269e-05	0.00013279	8.85269e-05	6.63952e-05	2.21317e-05	0.000243449	2.21317e-05	8.85269e-05	2.21317e-05	8.85269e-05	0	8.85269e-05	6.63952e-05	4.42635e-05	2.21317e-05	6.63952e-05	2.21317e-05	0.00013279	6.63952e-05	0	6.63952e-05	6.63952e-05
OTU_737	0.000110659	6.63952e-05	8.85269e-05	0	0.000177054	4.42635e-05	0.000154922	4.42635e-05	0.000177054	0.000154922	4.42635e-05	0.000110659	6.63952e-05	0.00013279	0	6.63952e-05	8.85269e-05	0	0.000154922	4.42635e-05	0.000177054	8.85269e-05	8.85269e-05	0.000110659	4.42635e-05	8.85269e-05	0	0.000442635	6.63952e-05	0	4.42635e-05	0	0	6.63952e-05	6.63952e-05	2.21317e-05	0	2.21317e-05	4.42635e-05	0.000177054	4.42635e-05	2.21317e-05	0.000110659	2.21317e-05	2.21317e-05	4.42635e-05	6.63952e-05	0	4.42635e-05
OTU_738	0.000154922	0.000110659	0.000221317	0.000376239	0.000154922	2.21317e-05	0.000110659	0.000199186	8.85269e-05	0.000243449	8.85269e-05	4.42635e-05	4.42635e-05	0.000154922	0.000265581	0.000110659	0.000531161	0.000575425	0.000110659	0.000154922	0.000154922	0.000287712	0.00013279	0.000154922	0.000110659	0.00013279	0.000221317	0.000110659	0.000154922	0.000309844	6.63952e-05	8.85269e-05	0.000243449	0.000265581	0.000199186	0.000110659	8.85269e-05	0.000177054	0.000110659	0.000199186	0.000110659	0.000221317	0.000177054	0.000331976	0.000110659	0.000221317	0.000110659	6.63952e-05	6.63952e-05
OTU_739	2.21317e-05	0.000221317	0.000177054	0.000243449	0.000154922	6.63952e-05	0.00013279	0.00013279	8.85269e-05	0.000221317	0.000199186	6.63952e-05	0.000154922	0.000420503	0.000309844	0.000309844	0.00013279	0.000619688	0.000331976	0.000221317	0.000199186	0.000154922	0.000177054	0.000199186	0.000309844	0.000177054	0.000221317	0.000154922	8.85269e-05	0.000531161	0.00013279	0.000110659	0.000287712	0.000354108	0.000331976	0.000154922	0.000177054	0.000177054	0.000486898	8.85269e-05	6.63952e-05	0.000331976	0.000110659	0.000110659	0.000177054	0.00013279	0.000265581	0.000154922	0.000199186
OTU_740	0.00050903	0	0	0	0	0	0	6.63952e-05	0	0	0.000929533	0	0	0	0	0	0	0	4.42635e-05	0	2.21317e-05	0	0.000818874	0	6.63952e-05	0	0	0	6.63952e-05	0	0	0	0	0	0.000863137	0	2.21317e-05	0	0	0	0	0	2.21317e-05	0	0	0	0	0	0
OTU_741	2.21317e-05	0.000199186	8.85269e-05	0	4.42635e-05	6.63952e-05	0.000110659	6.63952e-05	6.63952e-05	4.42635e-05	2.21317e-05	0	0	4.42635e-05	4.42635e-05	4.42635e-05	6.63952e-05	8.85269e-05	4.42635e-05	0.000110659	0	2.21317e-05	4.42635e-05	8.85269e-05	0.000177054	2.21317e-05	4.42635e-05	0.00013279	8.85269e-05	0.000110659	0	6.63952e-05	0.000110659	8.85269e-05	6.63952e-05	0	0	4.42635e-05	2.21317e-05	2.21317e-05	6.63952e-05	0.000420503	2.21317e-05	8.85269e-05	0.00013279	8.85269e-05	0	6.63952e-05	0.000177054
OTU_742	0.000442635	0.000199186	0.000309844	0.000199186	0.000287712	0.000287712	0.00232383	0.000464766	0.000442635	0.000619688	8.85269e-05	0.000243449	8.85269e-05	0.000199186	0.000265581	0.000199186	0.000663952	0.00013279	0.000442635	0.000531161	0.000265581	0.000752479	0.000354108	0.000287712	0.000354108	0.000486898	0.000486898	0.000354108	0.000464766	0.000243449	0.000553293	0.000287712	0.000309844	0.000331976	0.000221317	0.000177054	0.000442635	0.000199186	0.000110659	0.000177054	0.000243449	0.00077461	0.00050903	0.00050903	0.000575425	0.000243449	0.000154922	0.000420503	8.85269e-05
OTU_743	8.85269e-05	8.85269e-05	0.000154922	0.00013279	0.000110659	0.000154922	0.000243449	0.000398371	6.63952e-05	0.000154922	8.85269e-05	8.85269e-05	6.63952e-05	0.000376239	0.00013279	0.000154922	0.000796742	0.000265581	0.00013279	0.000929533	0.00064182	2.21317e-05	2.21317e-05	0	4.42635e-05	8.85269e-05	4.42635e-05	0.000110659	0.000110659	0.000420503	0.00013279	0.000177054	0.000442635	8.85269e-05	0.000354108	0	2.21317e-05	2.21317e-05	0.000177054	8.85269e-05	0.000154922	0	8.85269e-05	6.63952e-05	0.000110659	4.42635e-05	6.63952e-05	0	2.21317e-05
OTU_744	0.000177054	0.000110659	0.000199186	0.000398371	0.000464766	0.000221317	0.000221317	0.000420503	0.000154922	0.000177054	0.000243449	0.000199186	0.000265581	0.000354108	0.000619688	0.000287712	0.000597557	0.00152709	0.00050903	0.000818874	0.00117298	0.000309844	0.000420503	0.000199186	0.000995928	0.000287712	0.000287712	0.000309844	0.000885269	0.000730347	0.00050903	0.000265581	0.000420503	0.000730347	0.000796742	0.000110659	0.000287712	0.000177054	0.000686084	0.000110659	0.000398371	0.000287712	0.000597557	0.000287712	0.000531161	0.000287712	0.000287712	0.000265581	0.000287712
OTU_745	0.000243449	0.000243449	0.000420503	0.000309844	0.000110659	0.000154922	6.63952e-05	0.000331976	0.000376239	0.000199186	0.000243449	0.00013279	0.000177054	0.000243449	0.000221317	0.000199186	0.00050903	0.000154922	0.000309844	0.000354108	0.000442635	0.000464766	0.000177054	0.000199186	0.000243449	0.000199186	0.000221317	0.000486898	0.000287712	0.00013279	0.000199186	0.000464766	0.000265581	0.000199186	0.000553293	0.000177054	8.85269e-05	0.000398371	0.000243449	0.000221317	0.000243449	0.000309844	0.000287712	0.000464766	0.00050903	0.000199186	6.63952e-05	0.000265581	0.00013279
OTU_746	0.000110659	4.42635e-05	2.21317e-05	0.000154922	8.85269e-05	0.000154922	0.000154922	0.000177054	0	0.000154922	0.000154922	2.21317e-05	6.63952e-05	0.00013279	0.000199186	6.63952e-05	0.000287712	0.000243449	0.00013279	0.000265581	6.63952e-05	0.000154922	6.63952e-05	6.63952e-05	0.00013279	0	2.21317e-05	0	2.21317e-05	0.000199186	0.00013279	0	4.42635e-05	4.42635e-05	0.000110659	0	0	0	0	8.85269e-05	0	0	0	2.21317e-05	4.42635e-05	4.42635e-05	2.21317e-05	0	0.00013279
OTU_747	0	0	0	0.000154922	0	0.000177054	0	0	0	2.21317e-05	0.00013279	0.000199186	0.000154922	0.000199186	0.00130577	6.63952e-05	0.000730347	2.21317e-05	0.000177054	0.00013279	4.42635e-05	0.00115085	0	0.000110659	8.85269e-05	0.000309844	0.000376239	4.42635e-05	0.000221317	0	8.85269e-05	6.63952e-05	0.000110659	0.000110659	0	4.42635e-05	0	0.000154922	0.00013279	0	6.63952e-05	0	4.42635e-05	0	2.21317e-05	4.42635e-05	0	0	0
OTU_748	0.000265581	6.63952e-05	8.85269e-05	8.85269e-05	2.21317e-05	0.000199186	4.42635e-05	0.000243449	8.85269e-05	0.000177054	0.000177054	8.85269e-05	0.000110659	0.000154922	0.000110659	4.42635e-05	8.85269e-05	8.85269e-05	4.42635e-05	8.85269e-05	4.42635e-05	0.000110659	0.000110659	6.63952e-05	0.000221317	0.00013279	0.000177054	0.000199186	0.00013279	0.00013279	0.000110659	0.000199186	8.85269e-05	0.000199186	0.000110659	4.42635e-05	0.00013279	8.85269e-05	0.000110659	0.00013279	0.000154922	6.63952e-05	8.85269e-05	0.000154922	0.000221317	0.000110659	2.21317e-05	2.21317e-05	6.63952e-05
OTU_749	4.42635e-05	0	6.63952e-05	2.21317e-05	8.85269e-05	2.21317e-05	8.85269e-05	6.63952e-05	4.42635e-05	4.42635e-05	0	0	4.42635e-05	2.21317e-05	2.21317e-05	0.000154922	8.85269e-05	0.000110659	8.85269e-05	6.63952e-05	6.63952e-05	0	0	4.42635e-05	0	0.000177054	8.85269e-05	8.85269e-05	0.000265581	8.85269e-05	0.000199186	2.21317e-05	0.000110659	8.85269e-05	8.85269e-05	0	0	2.21317e-05	0.000154922	0.000265581	0	4.42635e-05	6.63952e-05	0	4.42635e-05	0	6.63952e-05	0	0
OTU_750	0	4.42635e-05	0	0	0	0	0	0	0	0	0	0	8.85269e-05	0	2.21317e-05	0	0	0.000376239	0	0	0	0	0	0	0.000243449	0	2.21317e-05	0	2.21317e-05	0	2.21317e-05	0	0	2.21317e-05	0	0	8.85269e-05	0	0	0	0	0.000177054	0	2.21317e-05	2.21317e-05	0	0	0	0
OTU_751	0.000177054	0	0.000420503	0	0	0	0	0	0	0	2.21317e-05	0	8.85269e-05	0.00064182	0	0	0	0	0	0	0	0	0.000309844	0	2.21317e-05	0.000973796	0	0	0	0	0	0	0	0	0.000420503	0	2.21317e-05	0.00064182	0	0	0	0	0	0	0	0	0	0	0
OTU_752	0.000309844	6.63952e-05	4.42635e-05	0	0.000110659	8.85269e-05	0.000177054	0	4.42635e-05	4.42635e-05	2.21317e-05	0.000199186	0.000110659	0.000199186	4.42635e-05	8.85269e-05	0.00013279	0.00013279	0.000154922	2.21317e-05	6.63952e-05	8.85269e-05	6.63952e-05	0.000309844	2.21317e-05	0	4.42635e-05	0.00013279	0	0	4.42635e-05	8.85269e-05	0.000177054	4.42635e-05	2.21317e-05	4.42635e-05	0	8.85269e-05	8.85269e-05	0.000110659	6.63952e-05	4.42635e-05	4.42635e-05	4.42635e-05	0.00013279	2.21317e-05	0.000154922	2.21317e-05	0.000287712
OTU_753	0	0	0	0	0	0	0	0	0	0	0	0	0	0	0	0	0	0	0	0	0	0	0	0	0	0	0	0	0	0	0	0	0	0	0	0	0	0	0	0	0	0	0	0	0	0	0.00128364	0.000154922	0.000331976
OTU_754	4.42635e-05	8.85269e-05	8.85269e-05	0.000221317	4.42635e-05	8.85269e-05	2.21317e-05	0.000221317	0.000110659	0.000154922	0.00013279	0.00013279	8.85269e-05	0.000243449	0.000553293	0.000110659	0.000177054	0.000199186	8.85269e-05	0.000287712	0.000265581	0.000177054	0.000287712	6.63952e-05	0.000110659	0.00013279	0.000708215	8.85269e-05	6.63952e-05	0.000354108	0.000154922	0.000177054	8.85269e-05	6.63952e-05	0.000110659	0.000177054	0.00013279	0.000265581	0.000553293	0.000199186	0.000110659	0.000420503	0.000243449	0.000177054	0.000221317	0.000199186	8.85269e-05	8.85269e-05	0.00013279
OTU_755	8.85269e-05	8.85269e-05	0.000110659	0.000199186	2.21317e-05	4.42635e-05	6.63952e-05	0.00013279	0.00013279	2.21317e-05	2.21317e-05	4.42635e-05	6.63952e-05	0.000199186	0.000199186	0.000265581	0.000110659	4.42635e-05	0.000110659	4.42635e-05	0.00077461	0.000154922	2.21317e-05	4.42635e-05	4.42635e-05	4.42635e-05	6.63952e-05	6.63952e-05	0.00013279	2.21317e-05	0.000110659	6.63952e-05	6.63952e-05	8.85269e-05	0.000177054	0	4.42635e-05	0.000177054	0.000309844	0.000154922	8.85269e-05	8.85269e-05	0.00013279	0.00013279	0.00013279	0.000110659	4.42635e-05	0	0.000110659
[truncated: 6,338 more rows]
[truncated: 8 more columns]

## Sheet: otu_table.p.relative
Table S2 OTUs clustering statistics and representative sequences.
[truncated: 43 more rows]
[truncated: 8 more columns]
